# Supplementary material for: (2-Benzoyl­phen­yl)(3,4-dimethyl­phen­yl)methanone
Source: Acta Crystallogr Sect E Struct Rep Online. 2011 Jul 30;67(Pt 8):o2177. doi: 10.1107/S1600536811029965 (PMC3213611; doi:10.1107/S1600536811029965)
Supplement: Supplementary file 1 [file e-67-o2177-sup1.cif]

##############################################################################
#                                                                            #
# This CIF contains the data in a paper accepted for publication in          #
# Acta Crystallographica Section E. It conforms to the requirements of       #
# Notes for Authors for Acta Crystallographica Section E, and has been       #
# peer reviewed under the auspices of the IUCr Commission on Journals.       #
#                                                                            #
# Full details of the Crystallographic Information File format               #
# are given in the paper "The Crystallographic Information File (CIF):       #
# a New Standard Archive File for Crystallography" by S. R. Hall, F. H.      #
# Allen and I. D. Brown [Acta Cryst. (1991), A47, 655-685].                  #
#                                                                            #
# The current version of the core CIF dictionary is obtainable from          #
# ftp://ftp.iucr.org/pub/cif_core.dic.                                       #
#                                                                            #
# Software is freely available for graphical display of the structure(s)     #
# in this CIF. For information consult the CIF software page                 #
# http://www.iucr.org/resources/cif/software.                                #
#                                                                            #
# This file may be used for bona fide research purposes within the           #
# scientific community so long as proper attribution is given to the journal # 
# article from which it was obtained.                                        #
#                                                                            #
##############################################################################
data_I
_audit_creation_method     'SHELXL97'
_chemical_name_systematic
;
(2-Benzoylphenyl)(3,4-dimethylphenyl)methanone
;
_chemical_name_common     ?
_chemical_formula_moiety     'C22 H18 O2'
_chemical_formula_sum     'C22 H18 O2'
_chemical_formula_iupac     'C22 H18 O2'
_chemical_formula_weight     314.36
_chemical_melting_point     ?
_symmetry_cell_setting     monoclinic
_symmetry_space_group_name_H-M     'P 21/c'
_symmetry_space_group_name_Hall     '-P 2ybc'
loop_
    _symmetry_equiv_pos_as_xyz
    'x, y, z'
    '-x, y+1/2, -z+1/2'
    '-x, -y, -z'
    'x, -y-1/2, z-1/2'
_cell_length_a     17.8606(14)
_cell_length_b     7.7590(6)
_cell_length_c     11.9722(11)
_cell_angle_alpha     90.00
_cell_angle_beta     93.942(3)
_cell_angle_gamma     90.00
_cell_volume     1655.2(2)
_cell_formula_units_Z     4
_cell_measurement_reflns_used     3862
_cell_measurement_theta_min     2.29
_cell_measurement_theta_max     27.71
_cell_measurement_temperature     295(2)
_exptl_crystal_description     block
_exptl_crystal_colour     colourless
_exptl_crystal_size_max     0.30
_exptl_crystal_size_mid     0.25
_exptl_crystal_size_min     0.20
_exptl_crystal_density_diffrn     1.262
_exptl_crystal_density_meas     ?
_exptl_crystal_density_method     'not measured'
_exptl_crystal_F_000     664
_exptl_absorpt_coefficient_mu     0.080
_exptl_absorpt_correction_type     none
_exptl_absorpt_process_details     ?
_exptl_absorpt_correction_T_min     ?
_exptl_absorpt_correction_T_max     ?
_exptl_special_details     ?
_diffrn_ambient_temperature     295(2)
_diffrn_radiation_type     'MoK\a'
_diffrn_radiation_wavelength     0.71073
_diffrn_radiation_source     'fine-focus sealed tube'
_diffrn_radiation_monochromator     'graphite'
_diffrn_measurement_device_type     'Bruker Kappa APEXII CCD'
_diffrn_measurement_method     \w
_diffrn_detector_area_resol_mean     ?
_diffrn_reflns_number     17270
_diffrn_reflns_av_R_equivalents     0.0300
_diffrn_reflns_av_sigmaI/netI     0.0248
_diffrn_reflns_theta_min     2.29
_diffrn_reflns_theta_max     27.71
_diffrn_reflns_theta_full     27.71
_diffrn_measured_fraction_theta_max     0.996
_diffrn_measured_fraction_theta_full     0.996
_diffrn_reflns_limit_h_min     -23
_diffrn_reflns_limit_h_max     21
_diffrn_reflns_limit_k_min     -10
_diffrn_reflns_limit_k_max     10
_diffrn_reflns_limit_l_min     -15
_diffrn_reflns_limit_l_max     15
_diffrn_standards_number     ?
_diffrn_standards_interval_count     ?
_diffrn_standards_interval_time     ?
_diffrn_standards_decay_%     ?
_refine_special_details
;
 Refinement of <i>F</i>^2^ against ALL reflections. The weighted
 <i>R</i>-factor <i>wR</i> and goodness of fit <i>S</i> are based on
 <i>F</i>^2^, conventional <i>R</i>-factors <i>R</i> are based on <i>F</i>,
 with <i>F</i> set to zero for negative <i>F</i>^2^. The threshold expression
 of <i>F</i>^2^ > \s(<i>F</i>^2^) is used only for calculating
 <i>R</i>-factors(gt) <i>etc</i>. and is not relevant to the choice of
 reflections for refinement. <i>R</i>-factors based on <i>F</i>^2^ are
 statistically about twice as large as those based on <i>F</i>, and
 <i>R</i>-factors based on ALL data will be even larger.
;
_reflns_number_total     3862
_reflns_number_gt     2827
_reflns_threshold_expression     I>2\s(I)
_refine_ls_structure_factor_coef     Fsqd
_refine_ls_matrix_type     full
_refine_ls_R_factor_all     0.0638
_refine_ls_R_factor_gt     0.0440
_refine_ls_wR_factor_gt     0.1145
_refine_ls_wR_factor_ref     0.1292
_refine_ls_goodness_of_fit_ref     1.012
_refine_ls_restrained_S_all     1.012
_refine_ls_number_reflns     3862
_refine_ls_number_parameters     219
_refine_ls_number_restraints     0
_refine_ls_hydrogen_treatment     constr
_refine_ls_weighting_scheme     calc
_refine_ls_weighting_details
       'calc w = 1/[\s^2^(Fo^2^)+(0.0581P)^2^+0.4044P] where P=(Fo^2^+2Fc^2^)/3'
_atom_sites_solution_hydrogens     geom
_atom_sites_solution_primary     direct
_atom_sites_solution_secondary     difmap
_refine_ls_shift/su_max     0.000
_refine_ls_shift/su_mean     0.000
_refine_diff_density_max     0.220
_refine_diff_density_min     -0.181
_refine_ls_extinction_method     none
_refine_ls_extinction_coef     ?
loop_
    _atom_type_symbol
    _atom_type_description
    _atom_type_scat_dispersion_real
    _atom_type_scat_dispersion_imag
    _atom_type_scat_source
    'C' 'C' 0.0033 0.0016
                         'International Tables Vol C Tables 4.2.6.8 and 6.1.1.4'
    'H' 'H' 0.0000 0.0000
                         'International Tables Vol C Tables 4.2.6.8 and 6.1.1.4'
    'O' 'O' 0.0106 0.0060
                         'International Tables Vol C Tables 4.2.6.8 and 6.1.1.4'
_computing_data_collection     'APEX2 (Bruker, 2008)'
_computing_cell_refinement     'SAINT (Bruker, 2008)'
_computing_data_reduction     'SAINT (Bruker, 2008)'
_computing_structure_solution     'SHELXS97 (Sheldrick, 2008)'
_computing_structure_refinement     'SHELXL97 (Sheldrick, 2008)'
_computing_molecular_graphics     'ORTEP-3 (Farrugia, 1997)'
_computing_publication_material
;
SHELXL97 (Sheldrick, 2008) and PLATON (Spek, 2009)
;
loop_
    _atom_site_type_symbol
    _atom_site_label
    _atom_site_fract_x
    _atom_site_fract_y
    _atom_site_fract_z
    _atom_site_U_iso_or_equiv
    _atom_site_adp_type
    _atom_site_calc_flag
    _atom_site_refinement_flags
    _atom_site_occupancy
    _atom_site_symmetry_multiplicity
    _atom_site_disorder_assembly
    _atom_site_disorder_group
    C C1 0.05252(9) 0.7620(2) 1.04279(14) 0.0501(4) Uani d . 1 1 . .
    H H1 0.0669 0.8384 0.9884 0.060 Uiso calc R 1 1 . .
    C C2 -0.02238(9) 0.7235(3) 1.04997(17) 0.0655(5) Uani d . 1 1 . .
    H H2 -0.0582 0.7729 0.9998 0.079 Uiso calc R 1 1 . .
    C C3 -0.04421(11) 0.6128(3) 1.1308(2) 0.0731(6) Uani d . 1 1 . .
    H H3 -0.0948 0.5871 1.1354 0.088 Uiso calc R 1 1 . .
    C C4 0.00862(12) 0.5398(3) 1.20492(18) 0.0722(6) Uani d . 1 1 . .
    H H4 -0.0064 0.4659 1.2603 0.087 Uiso calc R 1 1 . .
    C C5 0.08396(10) 0.5754(2) 1.19788(14) 0.0555(4) Uani d . 1 1 . .
    H H5 0.1196 0.5245 1.2477 0.067 Uiso calc R 1 1 . .
    C C6 0.10627(8) 0.68748(18) 1.11613(12) 0.0397(3) Uani d . 1 1 . .
    C C7 0.18732(8) 0.71909(18) 1.10391(11) 0.0375(3) Uani d . 1 1 . .
    C C8 0.20890(7) 0.88500(17) 1.05002(12) 0.0361(3) Uani d . 1 1 . .
    C C9 0.19085(8) 1.04058(19) 1.09856(14) 0.0481(4) Uani d . 1 1 . .
    H H9 0.1628 1.0414 1.1612 0.058 Uiso calc R 1 1 . .
    C C10 0.21426(9) 1.1940(2) 1.05444(17) 0.0579(5) Uani d . 1 1 . .
    H H10 0.2032 1.2977 1.0887 0.070 Uiso calc R 1 1 . .
    C C11 0.25395(9) 1.1945(2) 0.95989(18) 0.0607(5) Uani d . 1 1 . .
    H H11 0.2678 1.2984 0.9285 0.073 Uiso calc R 1 1 . .
    C C12 0.27318(8) 1.04049(19) 0.91177(15) 0.0516(4) Uani d . 1 1 . .
    H H12 0.3010 1.0412 0.8489 0.062 Uiso calc R 1 1 . .
    C C13 0.25147(7) 0.88492(17) 0.95623(12) 0.0377(3) Uani d . 1 1 . .
    C C14 0.26870(7) 0.71987(17) 0.89837(11) 0.0364(3) Uani d . 1 1 . .
    C C15 0.34810(7) 0.68460(16) 0.87551(11) 0.0338(3) Uani d . 1 1 . .
    C C16 0.40683(7) 0.74660(17) 0.94594(11) 0.0343(3) Uani d . 1 1 . .
    H H16 0.3961 0.8163 1.0060 0.041 Uiso calc R 1 1 . .
    C C17 0.48140(7) 0.70753(16) 0.92943(11) 0.0343(3) Uani d . 1 1 . .
    C C18 0.49709(8) 0.60617(17) 0.83744(11) 0.0363(3) Uani d . 1 1 . .
    C C19 0.43783(8) 0.54581(18) 0.76678(11) 0.0412(3) Uani d . 1 1 . .
    H H19 0.4482 0.4791 0.7052 0.049 Uiso calc R 1 1 . .
    C C20 0.36435(8) 0.58169(18) 0.78516(11) 0.0395(3) Uani d . 1 1 . .
    H H20 0.3257 0.5375 0.7375 0.047 Uiso calc R 1 1 . .
    C C21 0.57643(9) 0.5594(2) 0.81499(14) 0.0500(4) Uani d . 1 1 . .
    H H21A 0.5760 0.4796 0.7537 0.075 Uiso calc R 1 1 . .
    H H21B 0.6007 0.5073 0.8806 0.075 Uiso calc R 1 1 . .
    H H21C 0.6032 0.6615 0.7964 0.075 Uiso calc R 1 1 . .
    C C22 0.54257(9) 0.7725(2) 1.00999(13) 0.0472(4) Uani d . 1 1 . .
    H H22A 0.5211 0.8371 1.0682 0.071 Uiso calc R 1 1 . .
    H H22B 0.5756 0.8454 0.9712 0.071 Uiso calc R 1 1 . .
    H H22C 0.5703 0.6767 1.0423 0.071 Uiso calc R 1 1 . .
    O O1 0.21870(6) 0.61966(14) 0.87004(10) 0.0530(3) Uani d . 1 1 . .
    O O2 0.23523(6) 0.61759(14) 1.13704(10) 0.0545(3) Uani d . 1 1 . .
loop_
    _atom_site_aniso_label
    _atom_site_aniso_U_11
    _atom_site_aniso_U_22
    _atom_site_aniso_U_33
    _atom_site_aniso_U_12
    _atom_site_aniso_U_13
    _atom_site_aniso_U_23
    C1 0.0392(8) 0.0533(9) 0.0576(9) -0.0033(7) 0.0023(7) 0.0058(7)
    C2 0.0382(9) 0.0726(12) 0.0846(13) -0.0041(8) -0.0035(9) 0.0008(10)
    C3 0.0435(10) 0.0785(14) 0.0991(15) -0.0173(9) 0.0185(10) -0.0055(12)
    C4 0.0656(13) 0.0712(13) 0.0830(13) -0.0172(10) 0.0288(11) 0.0111(11)
    C5 0.0547(10) 0.0568(10) 0.0560(9) -0.0037(8) 0.0110(8) 0.0100(8)
    C6 0.0370(7) 0.0390(7) 0.0436(7) -0.0022(6) 0.0066(6) -0.0025(6)
    C7 0.0367(7) 0.0368(7) 0.0390(7) 0.0029(6) 0.0020(6) -0.0020(6)
    C8 0.0263(6) 0.0331(7) 0.0485(8) 0.0009(5) -0.0004(6) -0.0019(6)
    C9 0.0377(8) 0.0434(8) 0.0630(9) 0.0063(6) 0.0033(7) -0.0088(7)
    C10 0.0392(8) 0.0334(8) 0.1004(14) 0.0050(7) -0.0008(9) -0.0130(8)
    C11 0.0389(8) 0.0320(8) 0.1117(15) -0.0032(7) 0.0077(9) 0.0111(9)
    C12 0.0362(8) 0.0408(8) 0.0791(11) -0.0023(6) 0.0132(8) 0.0099(8)
    C13 0.0254(6) 0.0340(7) 0.0537(8) -0.0008(5) 0.0035(6) 0.0017(6)
    C14 0.0319(7) 0.0358(7) 0.0419(7) -0.0028(6) 0.0048(6) 0.0031(6)
    C15 0.0323(7) 0.0313(6) 0.0382(7) -0.0011(5) 0.0046(5) 0.0030(5)
    C16 0.0369(7) 0.0321(7) 0.0347(6) 0.0004(5) 0.0074(5) -0.0017(5)
    C17 0.0343(7) 0.0320(6) 0.0365(7) -0.0009(5) 0.0027(5) 0.0047(5)
    C18 0.0370(7) 0.0336(7) 0.0394(7) 0.0045(6) 0.0091(6) 0.0066(5)
    C19 0.0477(8) 0.0401(8) 0.0366(7) 0.0035(6) 0.0080(6) -0.0057(6)
    C20 0.0397(8) 0.0404(7) 0.0381(7) -0.0031(6) 0.0009(6) -0.0031(6)
    C21 0.0418(8) 0.0538(9) 0.0557(9) 0.0106(7) 0.0122(7) 0.0022(7)
    C22 0.0397(8) 0.0523(9) 0.0489(8) -0.0027(7) -0.0023(6) -0.0010(7)
    O1 0.0388(6) 0.0506(7) 0.0701(7) -0.0122(5) 0.0088(5) -0.0117(5)
    O2 0.0459(6) 0.0471(6) 0.0703(7) 0.0103(5) 0.0029(5) 0.0112(5)
_geom_special_details
;
 All s.u.'s (except the s.u. in the dihedral angle between two l.s. planes)
 are estimated using the full covariance matrix. The cell s.u.'s are taken
 into account individually in the estimation of s.u.'s in distances, angles
 and torsion angles; correlations between s.u.'s in cell parameters are only
 used when they are defined by crystal symmetry. An approximate (isotropic)
 treatment of cell s.u.'s is used for estimating s.u.'s involving l.s. planes.
;
loop_
    _geom_bond_atom_site_label_1
    _geom_bond_atom_site_label_2
    _geom_bond_site_symmetry_2
    _geom_bond_distance
    _geom_bond_publ_flag
    C1 C2 . 1.379(2) ?
    C1 C6 . 1.382(2) ?
    C1 H1 . 0.9300 ?
    C2 C3 . 1.371(3) ?
    C2 H2 . 0.9300 ?
    C3 C4 . 1.372(3) ?
    C3 H3 . 0.9300 ?
    C4 C5 . 1.382(3) ?
    C4 H4 . 0.9300 ?
    C5 C6 . 1.388(2) ?
    C5 H5 . 0.9300 ?
    C6 C7 . 1.4854(19) ?
    C7 O2 . 1.2095(17) ?
    C7 C8 . 1.5020(19) ?
    C8 C9 . 1.3873(19) ?
    C8 C13 . 1.399(2) ?
    C9 C10 . 1.379(2) ?
    C9 H9 . 0.9300 ?
    C10 C11 . 1.376(3) ?
    C10 H10 . 0.9300 ?
    C11 C12 . 1.380(2) ?
    C11 H11 . 0.9300 ?
    C12 C13 . 1.3853(19) ?
    C12 H12 . 0.9300 ?
    C13 C14 . 1.4980(19) ?
    C14 O1 . 1.2146(16) ?
    C14 C15 . 1.4880(18) ?
    C15 C16 . 1.3861(19) ?
    C15 C20 . 1.3911(18) ?
    C16 C17 . 1.3932(18) ?
    C16 H16 . 0.9300 ?
    C17 C18 . 1.3973(18) ?
    C17 C22 . 1.494(2) ?
    C18 C19 . 1.390(2) ?
    C18 C21 . 1.5046(19) ?
    C19 C20 . 1.374(2) ?
    C19 H19 . 0.9300 ?
    C20 H20 . 0.9300 ?
    C21 H21A . 0.9600 ?
    C21 H21B . 0.9600 ?
    C21 H21C . 0.9600 ?
    C22 H22A . 0.9600 ?
    C22 H22B . 0.9600 ?
    C22 H22C . 0.9600 ?
loop_
    _geom_angle_atom_site_label_1
    _geom_angle_atom_site_label_2
    _geom_angle_atom_site_label_3
    _geom_angle_site_symmetry_1
    _geom_angle_site_symmetry_3
    _geom_angle
    _geom_angle_publ_flag
    C2 C1 C6 . . 120.27(16) ?
    C2 C1 H1 . . 119.9 ?
    C6 C1 H1 . . 119.9 ?
    C3 C2 C1 . . 120.25(18) ?
    C3 C2 H2 . . 119.9 ?
    C1 C2 H2 . . 119.9 ?
    C2 C3 C4 . . 119.92(17) ?
    C2 C3 H3 . . 120.0 ?
    C4 C3 H3 . . 120.0 ?
    C3 C4 C5 . . 120.49(18) ?
    C3 C4 H4 . . 119.8 ?
    C5 C4 H4 . . 119.8 ?
    C4 C5 C6 . . 119.76(17) ?
    C4 C5 H5 . . 120.1 ?
    C6 C5 H5 . . 120.1 ?
    C1 C6 C5 . . 119.30(14) ?
    C1 C6 C7 . . 120.48(13) ?
    C5 C6 C7 . . 120.13(14) ?
    O2 C7 C6 . . 122.17(13) ?
    O2 C7 C8 . . 120.16(12) ?
    C6 C7 C8 . . 117.67(12) ?
    C9 C8 C13 . . 119.44(13) ?
    C9 C8 C7 . . 119.47(13) ?
    C13 C8 C7 . . 120.94(11) ?
    C10 C9 C8 . . 120.37(15) ?
    C10 C9 H9 . . 119.8 ?
    C8 C9 H9 . . 119.8 ?
    C11 C10 C9 . . 120.26(15) ?
    C11 C10 H10 . . 119.9 ?
    C9 C10 H10 . . 119.9 ?
    C10 C11 C12 . . 119.89(15) ?
    C10 C11 H11 . . 120.1 ?
    C12 C11 H11 . . 120.1 ?
    C11 C12 C13 . . 120.64(15) ?
    C11 C12 H12 . . 119.7 ?
    C13 C12 H12 . . 119.7 ?
    C12 C13 C8 . . 119.34(13) ?
    C12 C13 C14 . . 119.69(13) ?
    C8 C13 C14 . . 120.79(12) ?
    O1 C14 C15 . . 121.51(12) ?
    O1 C14 C13 . . 120.39(12) ?
    C15 C14 C13 . . 118.09(11) ?
    C16 C15 C20 . . 118.85(12) ?
    C16 C15 C14 . . 121.02(12) ?
    C20 C15 C14 . . 120.07(12) ?
    C15 C16 C17 . . 121.94(12) ?
    C15 C16 H16 . . 119.0 ?
    C17 C16 H16 . . 119.0 ?
    C16 C17 C18 . . 118.67(12) ?
    C16 C17 C22 . . 119.91(12) ?
    C18 C17 C22 . . 121.41(13) ?
    C19 C18 C17 . . 118.93(12) ?
    C19 C18 C21 . . 119.81(13) ?
    C17 C18 C21 . . 121.26(13) ?
    C20 C19 C18 . . 122.01(13) ?
    C20 C19 H19 . . 119.0 ?
    C18 C19 H19 . . 119.0 ?
    C19 C20 C15 . . 119.57(13) ?
    C19 C20 H20 . . 120.2 ?
    C15 C20 H20 . . 120.2 ?
    C18 C21 H21A . . 109.5 ?
    C18 C21 H21B . . 109.5 ?
    H21A C21 H21B . . 109.5 ?
    C18 C21 H21C . . 109.5 ?
    H21A C21 H21C . . 109.5 ?
    H21B C21 H21C . . 109.5 ?
    C17 C22 H22A . . 109.5 ?
    C17 C22 H22B . . 109.5 ?
    H22A C22 H22B . . 109.5 ?
    C17 C22 H22C . . 109.5 ?
    H22A C22 H22C . . 109.5 ?
    H22B C22 H22C . . 109.5 ?
loop_
    _geom_torsion_atom_site_label_1
    _geom_torsion_atom_site_label_2
    _geom_torsion_atom_site_label_3
    _geom_torsion_atom_site_label_4
    _geom_torsion_site_symmetry_1
    _geom_torsion_site_symmetry_2
    _geom_torsion_site_symmetry_3
    _geom_torsion_site_symmetry_4
    _geom_torsion
    _geom_torsion_publ_flag
    C6 C1 C2 C3 . . . . 0.8(3) ?
    C1 C2 C3 C4 . . . . 0.0(3) ?
    C2 C3 C4 C5 . . . . -0.8(3) ?
    C3 C4 C5 C6 . . . . 0.8(3) ?
    C2 C1 C6 C5 . . . . -0.8(2) ?
    C2 C1 C6 C7 . . . . 175.82(15) ?
    C4 C5 C6 C1 . . . . 0.0(3) ?
    C4 C5 C6 C7 . . . . -176.65(16) ?
    C1 C6 C7 O2 . . . . -153.93(15) ?
    C5 C6 C7 O2 . . . . 22.7(2) ?
    C1 C6 C7 C8 . . . . 27.09(19) ?
    C5 C6 C7 C8 . . . . -156.27(14) ?
    O2 C7 C8 C9 . . . . -118.70(16) ?
    C6 C7 C8 C9 . . . . 60.30(17) ?
    O2 C7 C8 C13 . . . . 56.75(19) ?
    C6 C7 C8 C13 . . . . -124.25(14) ?
    C13 C8 C9 C10 . . . . 0.4(2) ?
    C7 C8 C9 C10 . . . . 175.91(14) ?
    C8 C9 C10 C11 . . . . 1.8(2) ?
    C9 C10 C11 C12 . . . . -2.8(3) ?
    C10 C11 C12 C13 . . . . 1.5(3) ?
    C11 C12 C13 C8 . . . . 0.8(2) ?
    C11 C12 C13 C14 . . . . 176.08(15) ?
    C9 C8 C13 C12 . . . . -1.7(2) ?
    C7 C8 C13 C12 . . . . -177.13(13) ?
    C9 C8 C13 C14 . . . . -176.94(13) ?
    C7 C8 C13 C14 . . . . 7.6(2) ?
    C12 C13 C14 O1 . . . . -124.06(16) ?
    C8 C13 C14 O1 . . . . 51.2(2) ?
    C12 C13 C14 C15 . . . . 55.03(18) ?
    C8 C13 C14 C15 . . . . -129.72(14) ?
    O1 C14 C15 C16 . . . . -150.17(14) ?
    C13 C14 C15 C16 . . . . 30.75(18) ?
    O1 C14 C15 C20 . . . . 27.0(2) ?
    C13 C14 C15 C20 . . . . -152.12(13) ?
    C20 C15 C16 C17 . . . . -0.6(2) ?
    C14 C15 C16 C17 . . . . 176.55(12) ?
    C15 C16 C17 C18 . . . . 1.55(19) ?
    C15 C16 C17 C22 . . . . -177.87(13) ?
    C16 C17 C18 C19 . . . . -0.98(19) ?
    C22 C17 C18 C19 . . . . 178.44(13) ?
    C16 C17 C18 C21 . . . . -179.98(12) ?
    C22 C17 C18 C21 . . . . -0.6(2) ?
    C17 C18 C19 C20 . . . . -0.5(2) ?
    C21 C18 C19 C20 . . . . 178.50(13) ?
    C18 C19 C20 C15 . . . . 1.5(2) ?
    C16 C15 C20 C19 . . . . -0.9(2) ?
    C14 C15 C20 C19 . . . . -178.09(12) ?
loop_
    _geom_hbond_atom_site_label_D
    _geom_hbond_atom_site_label_H
    _geom_hbond_atom_site_label_A
    _geom_hbond_site_symmetry_A
    _geom_hbond_distance_DH
    _geom_hbond_distance_HA
    _geom_hbond_distance_DA
    _geom_hbond_angle_DHA
    C4 H4 Cg1 2_547 0.93 2.86 3.747(2) 159
    C21 H21A Cg3 2_646 0.96 2.91 3.8144(17) 157
    C22 H22C Cg3 3_667 0.96 2.78 3.6484(17) 152
data_global
_journal_date_recd_electronic     2011-07-18
_journal_date_accepted     2011-07-25
_journal_name_full     'Acta Crystallographica, Section E'
_journal_year     2011
_journal_volume     67
_journal_issue      8
_journal_page_first     o2177
_journal_page_last     o2177
_journal_paper_category     QO
_journal_coeditor_code     RK2286
_publ_contact_author_name     'K. Sethusankar'
_publ_contact_author_address
;
Department of Physics
RKM Vivekananda College (Autonomous)
Chennai 600 004
India
;
_publ_contact_author_email     ksethusankar@yahoo.co.in
_publ_contact_author_fax     '044 091 2499 3057'
_publ_contact_author_phone     '044 091 24484170'
_publ_section_title
;
(2-Benzoylphenyl)(3,4-dimethylphenyl)methanone
;
loop_
    _publ_author_name
    _publ_author_address
    'G. Jagadeesan'
;
Department of Physics
Dr MGR Educational and Research Institute
University
Chennai 600 095
India
;
    'K. Sethusankar'
;
Department of Physics
RKM Vivekananda College (Autonomous)
Chennai 600 004
India
;
    'R. Sivasakthikumaran'
;
Department of Organic Chemistry
University of Madras
Maraimalai Campus
Chennai 600 025
India
;
    'Arasambattu K. Mohanakrishnan'
;
Department of Organic Chemistry
University of Madras
Maraimalai Campus
Chennai 600 025
India
;
