# Supplementary material for: (2-Benzoyl­phen­yl)(3,4-dimethyl­phen­yl)methanone
Source: Acta Crystallogr Sect E Struct Rep Online. 2011 Jul 30;67(Pt 8):o2177. doi: 10.1107/S1600536811029965 (PMC3213611; doi:10.1107/S1600536811029965)
Supplement: Supplementary file 2 [file e-67-o2177-Isup2.hkl]

#
# h,k,l, Fc-squared, Fo-squared, sigma(Fo-squared) and status flag
#
data_I
_shelx_title ' RSK2DK1 in P2(1)/c'
_shelx_refln_list_code          4
_shelx_F_calc_maximum      158.75
_exptl_crystal_F_000       664.00
_reflns_d_resolution_high  0.7643
 
loop_
 _symmetry_equiv_pos_as_xyz
 'x, y, z'
 '-x, y+1/2, -z+1/2'
 '-x, -y, -z'
 'x, -y-1/2, z-1/2'
 
_cell_length_a    17.8606
_cell_length_b     7.7590
_cell_length_c    11.9722
_cell_angle_alpha  90.000
_cell_angle_beta   93.942
_cell_angle_gamma  90.000
 
_shelx_F_squared_multiplier     1.000
 
loop_
 _refln_index_h
 _refln_index_k
 _refln_index_l
 _refln_F_squared_calc
 _refln_F_squared_meas
 _refln_F_squared_sigma
 _refln_observed_status
   2   0   0      327.41      338.09      9.29 o
   3   0   0     1547.60     1610.73     22.96 o
   4   0   0    20790.73    20483.64    285.89 o
   5   0   0     6792.41     6858.76     95.45 o
   6   0   0     5551.39     5560.26    160.58 o
   7   0   0     3035.32     3126.65     94.32 o
   8   0   0      199.20      248.90      7.11 o
   9   0   0      517.17      461.76     22.19 o
  10   0   0        3.13        9.35      1.26 o
  11   0   0       14.08       21.51      1.60 o
  12   0   0       19.35       18.04      1.85 o
  13   0   0     1097.87     1045.16     30.08 o
  14   0   0       79.98       88.38      3.58 o
  15   0   0        3.26        6.41      1.77 o
  16   0   0        7.65        9.75      2.37 o
  17   0   0       18.63       10.89      3.65 o
  18   0   0        0.72        0.83      2.87 o
  19   0   0       77.72       71.95      7.02 o
  20   0   0       45.65       51.00      6.40 o
  21   0   0       34.74       32.28      5.89 o
  22   0   0       14.66       28.26      6.16 o
  23   0   0        3.74        0.39      4.37 o
   1   1   0     9414.38     9437.25    139.30 o
   2   1   0       51.81       52.41      1.16 o
   3   1   0        1.01        2.03      0.46 o
   4   1   0        3.89        2.15      0.31 o
   5   1   0      188.87      174.90      2.20 o
   6   1   0      726.40      702.24      7.09 o
   7   1   0     1225.78     1276.33     12.51 o
   8   1   0     1340.70     1495.94     15.58 o
   9   1   0       51.51       58.26      1.41 o
  10   1   0      132.41      141.60      2.74 o
  11   1   0        6.12        8.37      0.67 o
  12   1   0       49.48       53.23      1.60 o
  13   1   0       30.96       29.58      1.31 o
  14   1   0      328.55      289.00      5.38 o
  15   1   0       50.09       55.46      2.27 o
  16   1   0      238.34      226.92      4.76 o
  17   1   0        0.28        1.58      1.12 o
  18   1   0        1.89        2.83      2.27 o
  19   1   0        3.15        2.03      3.79 o
  20   1   0        3.10        4.21      2.59 o
  21   1   0       31.29       36.30      4.22 o
  22   1   0        4.97        2.51      2.96 o
  23   1   0       68.48       91.07      6.51 o
   0   2   0     2881.82     2903.62     36.64 o
   1   2   0        0.46       -0.27      0.27 o
   2   2   0        1.25        3.54      0.32 o
   3   2   0      123.83      113.16      2.57 o
   4   2   0      451.61      421.32      7.10 o
   5   2   0       81.53       74.71      2.36 o
   6   2   0       30.47       33.35      1.37 o
   7   2   0      660.90      723.54      9.27 o
   8   2   0       70.53       79.20      1.87 o
   9   2   0      181.00      201.71      3.31 o
  10   2   0       78.73       74.62      1.87 o
  11   2   0       76.10       82.60      2.78 o
  12   2   0       59.14       55.81      2.00 o
  13   2   0       50.73       51.14      2.11 o
  14   2   0      428.81      413.56      7.25 o
  15   2   0      198.95      202.43      5.32 o
  16   2   0      149.25      137.74      4.44 o
  17   2   0       54.87       41.41      2.68 o
  18   2   0        0.41       -1.23      1.64 o
  19   2   0       10.26        8.13      2.70 o
  20   2   0       43.39       47.25      7.08 o
  21   2   0       50.66       64.77      7.64 o
  22   2   0        3.11       -0.69      2.70 o
   1   3   0      647.23      652.40      6.95 o
   2   3   0       44.55       46.45      1.29 o
   3   3   0     1483.77     1625.67     20.99 o
   4   3   0      299.16      311.30      6.71 o
   5   3   0      647.18      682.62     12.88 o
   6   3   0      385.91      416.03      8.79 o
   7   3   0      321.45      353.12      7.94 o
   8   3   0     3108.18     3132.31     45.16 o
   9   3   0      748.47      769.04      9.85 o
  10   3   0      608.99      646.65      9.48 o
  11   3   0        1.35        0.81      0.66 o
  12   3   0       75.74       80.87      2.11 o
  13   3   0       81.76       78.60      3.00 o
  14   3   0     1731.05     1656.82     25.83 o
  15   3   0       46.68       48.75      2.76 o
  16   3   0      113.14      113.56      4.08 o
  17   3   0       25.43       22.51      4.00 o
  18   3   0        4.01        3.82      1.73 o
  19   3   0        0.97        0.74      1.95 o
  20   3   0       27.89       31.55      5.51 o
  21   3   0       11.23        1.83      2.68 o
  22   3   0       39.41       38.31      4.54 o
   0   4   0       27.39       27.50      1.24 o
   1   4   0       36.78       34.10      0.92 o
   2   4   0     1534.61     1557.09     20.33 o
   3   4   0      234.66      225.25      5.55 o
   4   4   0      254.60      269.62      4.41 o
   5   4   0        0.02        0.30      0.47 o
   6   4   0      107.54      142.10      4.51 o
   7   4   0     2208.40     2285.88     39.35 o
   8   4   0      515.89      557.82     11.85 o
   9   4   0      301.91      329.48      8.22 o
  10   4   0        7.37        7.63      1.42 o
  11   4   0      565.72      561.76      8.61 o
  12   4   0        0.46        0.52      0.79 o
  13   4   0      101.04      109.00      5.21 o
  14   4   0      130.32      129.68      4.06 o
  15   4   0      236.65      239.03      5.98 o
  16   4   0        1.39        0.88      1.45 o
  17   4   0       16.09       15.35      2.04 o
  18   4   0        2.26        0.54      1.57 o
  19   4   0        4.05        4.62      1.87 o
  20   4   0       21.11       20.95      5.74 o
  21   4   0        7.79        7.64      3.50 o
   1   5   0      202.47      194.94      2.69 o
   2   5   0       48.56       44.17      1.64 o
   3   5   0      832.35      850.48     11.93 o
   4   5   0      103.21      108.03      2.53 o
   5   5   0        4.06        3.82      0.74 o
   6   5   0        1.21        1.48      0.66 o
   7   5   0        1.18        0.08      0.55 o
   8   5   0      138.21      149.93      5.23 o
   9   5   0       19.73       25.73      2.95 o
  10   5   0       59.97       59.82      3.60 o
  11   5   0       19.77       22.66      2.73 o
  12   5   0       38.91       43.32      3.44 o
  13   5   0        0.16        0.49      0.98 o
  14   5   0        6.86        9.86      2.05 o
  15   5   0        8.04        9.29      1.56 o
  16   5   0        5.97        6.38      1.58 o
  17   5   0        2.65        3.15      1.56 o
  18   5   0        2.46        1.47      1.58 o
  19   5   0        0.59        1.86      1.75 o
  20   5   0        0.18        1.84      1.91 o
   0   6   0      652.07      704.91     11.18 o
   1   6   0       18.75       27.99      1.05 o
   2   6   0      121.63      146.64      3.75 o
   3   6   0        0.37       -0.90      0.90 o
   4   6   0       48.37       51.63      2.47 o
   5   6   0       72.17       73.20      2.84 o
   6   6   0       67.65       65.67      2.59 o
   7   6   0       16.94       16.35      1.49 o
   8   6   0        7.03        9.01      1.22 o
   9   6   0       75.98       68.77      4.01 o
  10   6   0        0.23        2.17      2.20 o
  11   6   0       26.17       30.22      3.79 o
  12   6   0        0.67        1.82      2.09 o
  13   6   0        1.29        2.63      2.09 o
  14   6   0        5.43        4.36      2.48 o
  15   6   0        2.52        3.53      2.24 o
  16   6   0        1.16        2.73      2.39 o
  17   6   0        0.40        1.81      2.26 o
  18   6   0        7.60        7.87      2.91 o
   1   7   0      798.09      765.07     12.64 o
   2   7   0       20.68       23.68      2.15 o
   3   7   0      767.59      757.76     14.85 o
   4   7   0      216.95      202.09      5.76 o
   5   7   0      292.88      272.03     11.16 o
   6   7   0      256.53      259.25      5.97 o
   7   7   0      179.65      183.91      4.85 o
   8   7   0        0.76        2.78      1.37 o
   9   7   0       26.16       29.02      1.97 o
  10   7   0        1.53        1.79      1.56 o
  11   7   0        0.24        1.16      1.96 o
  12   7   0       58.27       56.36      4.19 o
  13   7   0        2.69        2.16      3.50 o
  14   7   0       50.18       48.94      6.22 o
  15   7   0        1.51        2.25      2.38 o
  16   7   0       12.91       11.83      2.95 o
   0   8   0       13.18       14.89      3.95 o
   1   8   0        5.81        5.86      1.99 o
   2   8   0        2.91        0.05      1.29 o
   3   8   0       12.03       12.74      1.93 o
   4   8   0       98.41       97.18      4.05 o
   5   8   0       46.04       46.14      4.31 o
   6   8   0       11.85       12.32      2.01 o
   7   8   0        9.34        9.83      2.19 o
   8   8   0        0.34       -0.14      1.52 o
   9   8   0       27.40       24.61      2.31 o
  10   8   0        0.11       -1.55      2.32 o
  11   8   0      177.62      187.02      8.99 o
  12   8   0        3.93        9.41      3.24 o
  13   8   0       25.69       30.60      4.68 o
  14   8   0        6.83        8.83      5.75 o
   1   9   0        1.31        0.68      2.24 o
   2   9   0        0.12        1.69      1.29 o
   3   9   0       33.55       34.95      3.50 o
   4   9   0       42.70       41.93      2.97 o
   5   9   0       90.03       90.27      4.26 o
   6   9   0       29.62       30.00      4.71 o
   7   9   0       21.48       25.30      2.66 o
   8   9   0       33.25       31.09      4.56 o
   9   9   0        8.45        7.16      2.80 o
  10   9   0       90.95      101.13      6.83 o
   0  10   0       53.44       61.74      7.02 o
   1  10   0        0.01       -0.63      2.53 o
   2  10   0       31.22       38.52      4.18 o
   3  10   0       19.19       21.63      2.05 o
   4  10   0       48.72       61.72      4.98 o
 -23   1   1        3.28        3.75      3.18 o
 -22   1   1       92.52      106.32      6.55 o
 -21   1   1        0.01        0.99      2.51 o
 -20   1   1       10.76        6.83      2.77 o
 -19   1   1        6.54        5.51      2.57 o
 -18   1   1      126.86      103.91      5.68 o
 -17   1   1      115.47      104.46      3.42 o
 -16   1   1        5.67        7.97      1.22 o
 -15   1   1      205.10      207.76      4.04 o
 -14   1   1      107.70      106.35      2.49 o
 -13   1   1      745.75      718.11     10.01 o
 -12   1   1        8.37        7.32      1.73 o
 -11   1   1      673.40      696.74      8.61 o
 -10   1   1        9.50       13.35      0.77 o
  -9   1   1       33.14       32.71      1.45 o
  -8   1   1      908.85     1043.40     10.44 o
  -7   1   1     3165.60     3388.23     32.07 o
  -6   1   1      610.14      581.49      5.96 o
  -5   1   1      423.78      414.00      4.34 o
  -4   1   1       74.23       78.08      1.29 o
  -3   1   1      175.35      174.59      2.76 o
  -2   1   1     7738.76     7848.12     85.01 o
  -1   1   1       85.25       77.70      0.98 o
   0   1   1      211.07      207.68      2.17 o
   1   1   1       44.47       44.04      0.64 o
   2   1   1     2179.66     2120.24     21.28 o
   3   1   1      237.61      247.81      3.32 o
   4   1   1     1671.49     1736.01     18.84 o
   5   1   1      685.96      721.36      8.30 o
   6   1   1     1176.68     1218.80     13.65 o
   7   1   1      635.51      667.34      7.38 o
   8   1   1       41.98       40.65      1.11 o
   9   1   1      484.13      507.38      6.00 o
  10   1   1        0.63       -0.47      0.47 o
  11   1   1       82.84       83.46      1.95 o
  12   1   1       81.50       86.12      2.96 o
  13   1   1      220.22      200.94      3.53 o
  14   1   1        5.50        5.06      1.03 o
  15   1   1      370.30      387.94      6.29 o
  16   1   1       44.27       45.14      2.19 o
  17   1   1       15.34       14.55      2.21 o
  18   1   1        1.37       -1.65      2.42 o
  19   1   1       17.14       16.63      3.13 o
  20   1   1       13.25        7.05      2.71 o
  21   1   1       15.83       18.58      3.74 o
  22   1   1        2.31        6.73      9.81 o
 -22   2   1        0.17        1.52      2.75 o
 -21   2   1      127.97      146.17      7.30 o
 -20   2   1       16.55       16.40      3.25 o
 -19   2   1      118.46      116.19     13.75 o
 -18   2   1       61.06       57.04      3.63 o
 -17   2   1      101.30       92.64      3.70 o
 -16   2   1       37.13       40.27      2.59 o
 -15   2   1       48.46       58.30      2.85 o
 -14   2   1      582.59      578.22      9.33 o
 -13   2   1      132.04      135.24      4.89 o
 -12   2   1       14.25       17.97      1.15 o
 -11   2   1        2.19        0.86      0.62 o
 -10   2   1       24.68       29.12      1.20 o
  -9   2   1        2.54        1.15      0.52 o
  -8   2   1      930.92      967.08     11.16 o
  -7   2   1      355.25      363.80      4.65 o
  -6   2   1      155.62      150.71      2.39 o
  -5   2   1       46.38       55.74      1.89 o
  -4   2   1      617.35      628.35     10.21 o
  -3   2   1     1119.74     1072.28     16.07 o
  -2   2   1        0.18       -0.06      0.23 o
  -1   2   1     1499.77     1523.23     13.26 o
   0   2   1      386.14      400.14      3.95 o
   1   2   1    21267.65    20392.83    191.13 o
   2   2   1        0.17       -0.14      0.20 o
   3   2   1      544.38      524.65      6.13 o
   4   2   1      306.65      294.12      3.71 o
   5   2   1        4.10        7.64      0.53 o
   6   2   1      744.74      868.62      9.98 o
   7   2   1        4.47        0.94      0.65 o
   8   2   1     1511.08     1611.10     21.33 o
   9   2   1       91.90      109.83      2.27 o
  10   2   1       40.91       41.13      1.45 o
  11   2   1       62.25       59.22      1.80 o
  12   2   1       27.10       27.18      1.33 o
  13   2   1      193.88      185.11      4.13 o
  14   2   1      432.00      401.96      8.13 o
  15   2   1       88.95       90.37      3.53 o
  16   2   1        6.28        4.39      1.59 o
  17   2   1        2.05        0.57      1.47 o
  18   2   1        0.16        0.16      2.02 o
  19   2   1        2.41        3.49      2.31 o
  20   2   1        0.21       -2.89      3.95 o
  21   2   1       15.34       25.17      4.44 o
  22   2   1        1.72        4.77      3.07 o
 -22   3   1       78.30       75.44      6.35 o
 -21   3   1       33.25       37.55      4.30 o
 -20   3   1       81.94       96.42      8.46 o
 -19   3   1       81.35       81.88      4.49 o
 -18   3   1       56.63       59.61      3.23 o
 -17   3   1      115.41      105.94      4.07 o
 -16   3   1       76.05       71.14      3.30 o
 -15   3   1      506.28      537.44     10.32 o
 -14   3   1       59.05       60.95      2.99 o
 -13   3   1       43.92       45.59      2.39 o
 -12   3   1        3.63        3.36      0.75 o
 -11   3   1        0.13        1.69      0.60 o
 -10   3   1       44.74       45.47      1.34 o
  -9   3   1      135.10      147.76      3.05 o
  -8   3   1        0.29       -1.09      1.09 o
  -7   3   1      205.48      209.27      5.52 o
  -6   3   1       79.31      106.78      3.59 o
  -5   3   1      339.28      363.64      7.76 o
  -4   3   1      389.60      430.37      6.23 o
  -3   3   1        3.69        2.16      0.55 o
  -2   3   1       86.44      115.58      2.24 o
  -1   3   1        2.26        5.30      0.40 o
   0   3   1      858.10      961.90      9.48 o
   1   3   1       90.03       74.48      1.53 o
   2   3   1      211.08      194.24      3.03 o
   3   3   1        5.32        7.93      0.64 o
   4   3   1      159.39      163.28      2.88 o
   5   3   1       80.54       96.16      1.98 o
   6   3   1     1017.55     1133.87     21.51 o
   7   3   1        5.08       12.26      0.77 o
   8   3   1       39.18       46.76      1.29 o
   9   3   1        0.80        0.31      0.56 o
  10   3   1      130.25      141.35      3.08 o
  11   3   1      156.39      157.95      3.02 o
  12   3   1        1.74        3.28      0.84 o
  13   3   1      443.26      426.48      8.43 o
  14   3   1       58.05       60.67      3.11 o
  15   3   1      180.95      155.58      4.73 o
  16   3   1        3.27        5.28      1.68 o
  17   3   1        0.74        1.91      1.59 o
  18   3   1        0.22       -0.17      1.77 o
  19   3   1        4.19        4.47      2.08 o
  20   3   1        0.00       -0.53      2.31 o
  21   3   1       10.22        2.80      2.76 o
  22   3   1        0.03        4.19      4.54 o
 -21   4   1       33.48       32.50      6.18 o
 -20   4   1       51.29       51.33      3.79 o
 -19   4   1       66.77       70.76      5.00 o
 -18   4   1       69.07       77.61      3.70 o
 -17   4   1        0.92        0.26      1.83 o
 -16   4   1       70.71       62.46      3.65 o
 -15   4   1      144.85      142.12      4.44 o
 -14   4   1      195.17      178.15      4.86 o
 -13   4   1      177.11      175.52      4.64 o
 -12   4   1       67.73       59.82      2.58 o
 -11   4   1        8.15        7.22      0.80 o
 -10   4   1        1.30        0.11      1.45 o
  -9   4   1       17.82       19.53      2.19 o
  -8   4   1      172.79      197.28      5.82 o
  -7   4   1      201.54      230.93      6.28 o
  -6   4   1        1.68        2.71      1.28 o
  -5   4   1        2.62        2.56      0.51 o
  -4   4   1        5.82        6.11      0.71 o
  -3   4   1       43.20       40.85      1.47 o
  -2   4   1       30.18       26.69      1.18 o
  -1   4   1     2084.94     2141.34     21.73 o
   0   4   1       45.59       45.99      1.21 o
   1   4   1        2.08        1.83      0.66 o
   2   4   1        8.24        5.92      0.76 o
   3   4   1      161.70      173.50      3.23 o
   4   4   1      496.96      475.56      7.08 o
   5   4   1      194.62      166.82      3.14 o
   6   4   1      309.77      335.90      5.36 o
   7   4   1       16.15       18.76      1.19 o
   8   4   1      559.50      562.22      8.36 o
   9   4   1      164.12      165.21      3.28 o
  10   4   1        6.30        6.38      1.00 o
  11   4   1       15.81       14.85      1.35 o
  12   4   1       21.34       28.75      2.05 o
  13   4   1        0.84        1.63      1.39 o
  14   4   1       17.58       13.07      1.77 o
  15   4   1      129.88      121.96      4.14 o
  16   4   1        4.81        3.65      1.55 o
  17   4   1       12.28       10.81      2.40 o
  18   4   1        1.28        0.58      1.56 o
  19   4   1        0.03       -0.73      1.60 o
  20   4   1        0.55        4.56      2.27 o
  21   4   1       13.14       12.81      4.02 o
 -20   5   1       12.26       13.53      3.19 o
 -19   5   1        2.17        4.80      1.91 o
 -18   5   1       78.88       89.07      3.87 o
 -17   5   1        2.10        3.78      1.59 o
 -16   5   1        6.73        5.62      1.72 o
 -15   5   1        1.36        0.50      1.27 o
 -14   5   1        5.63        9.97      1.43 o
 -13   5   1      254.76      254.67     10.73 o
 -12   5   1       76.81       71.09      5.31 o
 -11   5   1      588.34      564.84     16.29 o
 -10   5   1       66.90       63.54      3.77 o
  -9   5   1        3.44        3.02      2.29 o
  -8   5   1       17.47       16.15      2.15 o
  -7   5   1      118.52      118.07      2.50 o
  -6   5   1      373.04      379.67      6.07 o
  -5   5   1      177.68      198.55      3.73 o
  -4   5   1      161.18      145.20      3.05 o
  -3   5   1       68.91       61.25      2.20 o
  -2   5   1      102.38      107.71      2.54 o
  -1   5   1        0.23        1.05      0.43 o
   0   5   1        5.82        2.20      0.48 o
   1   5   1        0.00        0.98      0.55 o
   2   5   1        8.12       14.44      1.05 o
   3   5   1        0.00        0.12      0.67 o
   4   5   1       81.95       81.73      2.22 o
   5   5   1        3.21        2.77      0.76 o
   6   5   1       31.72       34.45      1.48 o
   7   5   1       33.51       38.97      1.49 o
   8   5   1        4.71        4.08      0.77 o
   9   5   1        0.29        0.52      0.60 o
  10   5   1       43.38       41.36      1.55 o
  11   5   1        3.13        2.85      1.75 o
  12   5   1        0.65        0.43      1.65 o
  13   5   1       32.15       30.54      2.00 o
  14   5   1       29.10       26.18      2.06 o
  15   5   1       98.06       92.86      3.62 o
  16   5   1        2.90        2.38      1.56 o
  17   5   1        0.88       -0.49      1.48 o
  18   5   1        3.31        4.07      1.82 o
  19   5   1        2.54        4.75      2.51 o
  20   5   1        3.92        9.79      2.55 o
 -18   6   1       40.99       51.26      6.67 o
 -17   6   1       10.30       14.45      2.96 o
 -16   6   1       38.54       47.50      4.26 o
 -15   6   1       20.91       27.32      3.49 o
 -14   6   1      263.49      247.22      8.32 o
 -13   6   1        1.46        0.71      2.06 o
 -12   6   1      225.21      221.33      7.53 o
 -11   6   1        8.18        9.85      2.41 o
 -10   6   1     1380.03     1363.19     26.17 o
  -9   6   1        0.73        2.18      2.15 o
  -8   6   1       26.66       30.14      1.78 o
  -7   6   1      168.31      168.42      4.25 o
  -6   6   1      486.97      476.27      8.81 o
  -5   6   1        6.33        2.57      1.11 o
  -4   6   1       21.66       17.78      1.57 o
  -3   6   1        0.00       -1.39      1.39 o
  -2   6   1        1.09       -0.87      0.87 o
  -1   6   1      154.24      141.30      2.55 o
   0   6   1       19.02       17.09      1.28 o
   1   6   1     2016.69     1971.05     21.89 o
   2   6   1       15.57       18.12      1.34 o
   3   6   1      533.75      497.93     16.03 o
   4   6   1       90.37       86.24      3.18 o
   5   6   1      296.96      299.74      6.24 o
   6   6   1      114.39      104.27      3.32 o
   7   6   1      118.23      106.51      3.68 o
   8   6   1       45.86       39.20      2.17 o
   9   6   1       42.65       39.81      2.19 o
  10   6   1       33.22       31.35      1.98 o
  11   6   1       12.81       13.25      1.86 o
  12   6   1       49.23       54.01      4.47 o
  13   6   1       39.03       44.76      3.87 o
  14   6   1      163.33      177.50      4.89 o
  15   6   1        2.58        3.03      1.50 o
  16   6   1       27.86       25.13      3.57 o
  17   6   1        0.01        4.31      2.50 o
  18   6   1       18.09       19.01      5.32 o
 -16   7   1        0.47       -0.82      2.23 o
 -15   7   1        0.04        0.50      2.22 o
 -14   7   1        0.59        3.22      2.62 o
 -13   7   1       30.59       27.15      3.53 o
 -12   7   1       21.02       15.41      3.00 o
 -11   7   1       26.09       30.45      3.36 o
 -10   7   1       69.69       70.23      6.65 o
  -9   7   1      289.63      282.98      6.35 o
  -8   7   1        3.12        0.21      1.16 o
  -7   7   1        5.14        6.08      1.44 o
  -6   7   1       35.27       31.96      2.13 o
  -5   7   1        9.10        9.03      1.84 o
  -4   7   1       24.66       26.94      2.47 o
  -3   7   1        6.18        5.39      1.61 o
  -2   7   1      173.69      159.98      4.86 o
  -1   7   1       10.44       10.02      1.39 o
   0   7   1       42.23       40.11      1.86 o
   1   7   1        0.02       -0.58      0.98 o
   2   7   1       23.55       29.90      2.26 o
   3   7   1        5.77        7.95      1.71 o
   4   7   1        0.10        2.34      1.52 o
   5   7   1        4.24        4.51      1.90 o
   6   7   1       25.87       25.10      2.08 o
   7   7   1        3.43        2.88      1.39 o
   8   7   1        8.57        6.87      1.49 o
   9   7   1       61.67       62.81      5.68 o
  10   7   1       15.43       18.59      1.80 o
  11   7   1       26.92       35.49      2.25 o
  12   7   1       25.56       27.46      3.48 o
  13   7   1       52.23       66.07      4.66 o
  14   7   1        0.15        1.74      2.20 o
  15   7   1        0.21       -1.08      2.06 o
  16   7   1        2.27        5.55      2.58 o
 -14   8   1        2.38        1.46      2.77 o
 -13   8   1        1.89        4.16      3.14 o
 -12   8   1       12.18       10.30      3.34 o
 -11   8   1        0.33       -1.51      2.73 o
 -10   8   1        2.12        4.28      3.54 o
  -9   8   1        3.51        1.86      2.36 o
  -8   8   1        2.90        2.14      2.43 o
  -7   8   1       24.35       30.23      2.52 o
  -6   8   1        1.61        1.87      1.69 o
  -5   8   1        0.13        0.15      1.47 o
  -4   8   1        9.01       10.59      1.89 o
  -3   8   1        0.00       -0.78      1.85 o
  -2   8   1        0.61       -1.24      1.24 o
  -1   8   1        1.27        0.07      1.21 o
   0   8   1        6.15        8.21      2.41 o
   1   8   1       29.59       26.33      1.99 o
   2   8   1       20.82       18.68      3.79 o
   3   8   1        0.29       -1.33      1.33 o
   4   8   1       65.96       72.82      4.56 o
   5   8   1       16.36       16.12      2.23 o
   6   8   1      101.49      101.73      4.24 o
   7   8   1       12.84       16.92      2.20 o
   8   8   1      177.16      183.89      5.79 o
   9   8   1       33.43       36.72      2.73 o
  10   8   1       38.08       40.84      2.78 o
  11   8   1        1.17       -2.46      2.46 o
  12   8   1       17.29       14.17      3.85 o
  13   8   1        9.10        3.31      3.23 o
  14   8   1        2.35       -0.02      2.92 o
 -10   9   1       25.82       31.88      4.51 o
  -9   9   1       42.35       52.66      5.07 o
  -8   9   1        0.22        2.06      1.78 o
  -7   9   1        3.81        4.66      1.85 o
  -6   9   1       27.70       32.33      2.87 o
  -5   9   1       14.38       13.87      3.19 o
  -4   9   1        3.65        0.31      1.79 o
  -3   9   1       12.81        8.24      1.79 o
  -2   9   1        5.86        7.26      3.46 o
  -1   9   1        0.17       -0.95      2.11 o
   0   9   1       14.16       12.90      2.94 o
   1   9   1        0.35       -1.99      1.99 o
   2   9   1        0.12        1.01      1.26 o
   3   9   1        3.40        1.70      1.50 o
   4   9   1       69.13       67.84      3.61 o
   5   9   1        8.17        6.62      2.30 o
   6   9   1        2.33        4.57      1.91 o
   7   9   1        4.58        5.18      1.86 o
   8   9   1       13.54        9.41      2.22 o
   9   9   1       35.09       43.28      3.69 o
  10   9   1       18.52       22.07      7.32 o
  -3  10   1       18.44       21.92      3.04 o
  -2  10   1        0.01       -1.83      4.91 o
  -1  10   1        0.83        0.00      2.56 o
   0  10   1        0.15       -0.33      2.53 o
   1  10   1        1.32        0.63      3.63 o
   2  10   1        7.51        7.19      2.97 o
   3  10   1        3.73        2.21      1.34 o
 -23   0   2        8.75       14.13      5.25 o
 -22   0   2      101.95      112.96      9.57 o
 -21   0   2       25.92       28.58      5.76 o
 -20   0   2        2.69       -0.32      3.07 o
 -19   0   2       13.18        8.29      3.83 o
 -18   0   2       13.84       12.53      3.85 o
 -17   0   2       63.22       51.19      5.64 o
 -16   0   2      194.64      164.76      6.62 o
 -15   0   2       77.25       88.99      3.09 o
 -14   0   2       71.19       71.61      3.21 o
 -13   0   2       57.90       70.04      3.03 o
 -12   0   2      219.03      236.37      5.80 o
 -11   0   2        5.96        0.72      0.98 o
 -10   0   2       74.53       88.35      3.00 o
  -9   0   2     7338.54     7867.85    203.54 o
  -8   0   2      706.87      688.48     10.86 o
  -7   0   2      231.88      302.29      5.35 o
  -6   0   2        4.34        6.80      1.26 o
  -5   0   2      467.22      462.59      7.37 o
  -4   0   2      156.23      168.07      2.85 o
  -3   0   2      202.47      199.06      3.15 o
  -2   0   2     1177.91     1160.47     15.05 o
  -1   0   2       64.94       54.98      2.16 o
   0   0   2     6068.40     6014.23     69.35 o
   1   0   2      594.87      550.55      6.87 o
   2   0   2    25200.85    23642.08    300.31 o
   3   0   2     2801.44     2699.35     38.74 o
   4   0   2    20015.01    18993.48    311.00 o
   5   0   2     1931.77     1999.84     33.47 o
   6   0   2     2589.61     2741.39     39.27 o
   7   0   2      321.24      313.63      5.62 o
   8   0   2      553.12      553.45      9.12 o
   9   0   2     1534.68     1610.65     23.96 o
  10   0   2      507.45      499.43      8.60 o
  11   0   2      196.34      192.57      4.37 o
  12   0   2      196.81      177.04      4.25 o
  13   0   2       45.57       38.52      2.03 o
  14   0   2     1214.51     1181.12     26.59 o
  15   0   2     1608.46     1585.05     28.34 o
  16   0   2       23.84       28.43      3.32 o
  17   0   2       60.97       62.53      6.28 o
  18   0   2       94.77      100.99      8.07 o
  19   0   2       63.88       60.86      6.87 o
  20   0   2      134.13      122.06      9.32 o
  21   0   2       56.46       58.70      7.21 o
  22   0   2      312.31      329.36     16.97 o
 -23   1   2       61.12       75.05      5.96 o
 -22   1   2        2.40        4.60      3.02 o
 -21   1   2       31.60       42.45      6.55 o
 -20   1   2       15.75       10.96      3.04 o
 -19   1   2        2.75        1.82      2.20 o
 -18   1   2        8.08        6.20      3.20 o
 -17   1   2       19.20       13.55      1.88 o
 -16   1   2      425.22      367.24      6.61 o
 -15   1   2       55.36       47.69      2.06 o
 -14   1   2        1.24       -0.06      0.76 o
 -13   1   2        0.17       -0.55      0.55 o
 -12   1   2       62.38       58.83      1.69 o
 -11   1   2       78.00       84.72      1.99 o
 -10   1   2        0.00        0.15      0.49 o
  -9   1   2      527.43      590.32      6.82 o
  -8   1   2     1258.74     1300.38     13.73 o
  -7   1   2      559.71      658.09      7.31 o
  -6   1   2      674.06      730.95      7.46 o
  -5   1   2       66.76       49.14      0.94 o
  -4   1   2       25.82       17.74      0.75 o
  -3   1   2        1.09        1.60      0.23 o
  -2   1   2      248.93      244.74      2.90 o
  -1   1   2    13168.35    12506.25    134.44 o
   0   1   2       31.61       34.26      0.70 o
   1   1   2     9037.44     8765.98     74.49 o
   2   1   2      449.43      444.14      4.40 o
   3   1   2      372.92      374.66      3.65 o
   4   1   2       11.84        9.47      0.48 o
   5   1   2      227.29      211.03      3.38 o
   6   1   2       19.84       36.90      1.23 o
   7   1   2        4.47       14.23      1.16 o
   8   1   2       17.82       13.58      0.82 o
   9   1   2      196.67      178.20      2.74 o
  10   1   2      131.54      120.65      2.21 o
  11   1   2       36.56       38.31      1.51 o
  12   1   2      485.46      453.64      5.80 o
  13   1   2       94.94       93.47      2.15 o
  14   1   2     1920.63     1825.57     22.72 o
  15   1   2      102.02      102.84      4.58 o
  16   1   2        0.17       -1.27      1.27 o
  17   1   2        6.05        6.86      2.00 o
  18   1   2       27.33       24.35      3.36 o
  19   1   2       12.15        7.84      2.67 o
  20   1   2        0.17        0.73      4.05 o
  21   1   2      133.87      159.65     10.34 o
  22   1   2        0.31        3.60      2.93 o
 -22   2   2       15.16       24.25      4.03 o
 -21   2   2       20.35       20.70      3.55 o
 -20   2   2        0.89        3.22      4.01 o
 -19   2   2       37.68       28.51      5.11 o
 -18   2   2       34.22       26.80      2.86 o
 -17   2   2       55.44       57.85      3.05 o
 -16   2   2       24.53       19.55      2.05 o
 -15   2   2      165.35      125.80      4.12 o
 -14   2   2       46.83       43.34      2.46 o
 -13   2   2      251.27      257.30      5.05 o
 -12   2   2        3.70        4.49      0.85 o
 -11   2   2       56.92       50.14      1.75 o
 -10   2   2       47.85       45.73      1.50 o
  -9   2   2        1.57       -0.38      0.49 o
  -8   2   2      173.86      169.85      2.89 o
  -7   2   2       60.14       48.41      1.22 o
  -6   2   2      269.83      274.77      3.69 o
  -5   2   2      165.59      178.69      2.58 o
  -4   2   2     1353.26     1384.81     15.39 o
  -3   2   2       51.55       44.19      1.03 o
  -2   2   2    10732.71    10647.25    100.35 o
  -1   2   2      779.11      743.84      9.21 o
   0   2   2    21236.82    20634.91    174.65 o
   1   2   2       20.95       21.02      0.62 o
   2   2   2      819.42      816.57      8.22 o
   3   2   2      330.54      332.66      4.30 o
   4   2   2      122.71      114.80      2.12 o
   5   2   2     1103.96     1149.81     12.81 o
   6   2   2      356.29      375.08      4.72 o
   7   2   2      123.06      155.32      3.09 o
   8   2   2        1.16        1.24      1.14 o
   9   2   2      366.94      342.92      5.76 o
  10   2   2       41.48       40.93      1.68 o
  11   2   2       23.94       26.43      1.30 o
  12   2   2        8.98       10.39      1.21 o
  13   2   2      182.00      173.66      4.06 o
  14   2   2       22.85       23.43      2.06 o
  15   2   2      150.34      135.40      4.80 o
  16   2   2       31.20       25.81      2.33 o
  17   2   2       58.69       56.13      3.10 o
  18   2   2        2.41       -0.43      1.75 o
  19   2   2        0.56        4.98      2.43 o
  20   2   2        2.33        7.80      3.47 o
  21   2   2        4.92       10.54      3.41 o
  22   2   2        4.71        6.04      3.36 o
 -22   3   2        6.03        5.75      3.15 o
 -21   3   2        9.86       10.67      3.15 o
 -20   3   2       62.03       50.83      4.53 o
 -19   3   2       54.36       57.23      4.40 o
 -18   3   2        9.52       14.53      2.15 o
 -17   3   2        2.49        2.65      1.88 o
 -16   3   2      586.72      567.31     16.19 o
 -15   3   2      188.00      171.35      4.98 o
 -14   3   2       22.20       16.66      1.91 o
 -13   3   2       29.91       26.89      2.41 o
 -12   3   2        0.03        0.35      0.69 o
 -11   3   2        2.94        5.19      0.75 o
 -10   3   2      555.50      535.63      7.34 o
  -9   3   2      155.66      150.36      2.68 o
  -8   3   2      225.29      210.83      3.86 o
  -7   3   2       34.33       45.15      1.15 o
  -6   3   2      230.91      279.97      4.53 o
  -5   3   2      893.16      917.99     12.55 o
  -4   3   2      725.36      746.61      9.34 o
  -3   3   2     4209.07     4456.86     51.28 o
  -2   3   2      345.29      361.88      3.92 o
  -1   3   2      123.22      109.30      2.49 o
   0   3   2        0.86        0.45      0.38 o
   1   3   2        0.50       -0.09      0.37 o
   2   3   2        0.04        0.15      0.34 o
   3   3   2       61.54       64.36      1.24 o
   4   3   2       51.16       56.07      2.05 o
   5   3   2        4.71        4.06      0.61 o
   6   3   2      566.98      577.14      8.39 o
   7   3   2      104.55      100.03      2.31 o
   8   3   2       33.35       23.73      1.52 o
   9   3   2       32.68       38.69      2.77 o
  10   3   2       97.62      123.59      2.96 o
  11   3   2        0.48        0.68      0.75 o
  12   3   2        1.58        1.07      1.20 o
  13   3   2      100.61       97.76      4.65 o
  14   3   2       50.76       47.05      2.62 o
  15   3   2       41.60       41.79      4.92 o
  16   3   2       40.04       33.94      2.55 o
  17   3   2        1.23        3.50      1.67 o
  18   3   2       11.29        9.94      3.55 o
  19   3   2        1.47        0.12      1.91 o
  20   3   2        3.21       -0.11      4.00 o
  21   3   2        4.01       -2.15      2.53 o
 -21   4   2        0.17        1.23      3.69 o
 -20   4   2       10.99        7.01      2.40 o
 -19   4   2       24.82       25.58      2.56 o
 -18   4   2        0.54        1.18      1.66 o
 -17   4   2       51.26       57.55      3.22 o
 -16   4   2      106.09      122.43      4.23 o
 -15   4   2       58.18       50.51      2.85 o
 -14   4   2       19.98       23.92      2.04 o
 -13   4   2       87.46       86.74      3.20 o
 -12   4   2        1.07        0.98      0.79 o
 -11   4   2        0.13        0.60      0.74 o
 -10   4   2        0.34        2.27      0.68 o
  -9   4   2      434.05      420.91      6.59 o
  -8   4   2       45.00       42.41      1.89 o
  -7   4   2      168.63      188.82      4.13 o
  -6   4   2      512.72      563.60      8.21 o
  -5   4   2      185.90      192.10      3.10 o
  -4   4   2        6.56        8.64      0.77 o
  -3   4   2       95.02      101.90      2.89 o
  -2   4   2     1442.01     1696.16     23.98 o
  -1   4   2       42.63       56.03      1.37 o
   0   4   2      591.20      585.66      7.06 o
   1   4   2       40.06       44.95      2.18 o
   2   4   2        0.40        1.05      0.59 o
   3   4   2       23.89       18.83      1.02 o
   4   4   2        8.21        4.92      0.74 o
   5   4   2       21.15       28.04      1.30 o
   6   4   2      343.06      364.03      5.88 o
   7   4   2      752.08      731.38     10.56 o
   8   4   2       32.38       29.34      1.38 o
   9   4   2       72.53       90.16      3.01 o
  10   4   2        0.58        0.87      0.67 o
  11   4   2       11.33        5.64      1.88 o
  12   4   2       20.37       18.97      2.50 o
  13   4   2       40.49       39.24      2.64 o
  14   4   2        1.27       -0.12      1.31 o
  15   4   2       78.14       81.84      3.57 o
  16   4   2        0.00       -1.07      1.42 o
  17   4   2       13.71       11.80      2.00 o
  18   4   2        6.60        4.79      1.82 o
  19   4   2        0.34        1.95      1.86 o
  20   4   2        1.15        0.61      2.24 o
 -20   5   2        1.42        0.69      1.88 o
 -19   5   2        2.72        7.24      2.27 o
 -18   5   2       11.97        9.59      1.92 o
 -17   5   2        0.43       -0.69      1.46 o
 -16   5   2       18.84       22.14      2.57 o
 -15   5   2        1.14        2.13      1.95 o
 -14   5   2      262.80      265.98      6.18 o
 -13   5   2        0.08       -0.99      0.99 o
 -12   5   2       83.31       82.70      4.45 o
 -11   5   2       54.35       48.35      3.56 o
 -10   5   2        8.37        9.36      2.37 o
  -9   5   2       59.00       60.62      4.36 o
  -8   5   2       54.72       57.92      3.33 o
  -7   5   2        0.39        1.41      0.60 o
  -6   5   2       45.45       48.06      2.62 o
  -5   5   2        6.96        5.79      0.83 o
  -4   5   2       71.03       66.72      2.02 o
  -3   5   2       91.89       98.28      2.48 o
  -2   5   2        0.14        0.39      0.69 o
  -1   5   2      352.95      342.69      5.90 o
   0   5   2        3.74        3.17      0.58 o
   1   5   2       28.07       30.37      1.37 o
   2   5   2        0.50       -0.08      0.47 o
   3   5   2       80.18       79.21      2.06 o
   4   5   2       52.95       59.08      1.83 o
   5   5   2       77.39       76.74      2.23 o
   6   5   2      248.10      250.94      4.64 o
   7   5   2      130.06      125.70      2.96 o
   8   5   2       93.09      100.86      2.59 o
   9   5   2       37.61       41.27      2.14 o
  10   5   2        5.57        7.60      1.26 o
  11   5   2        2.84        3.93      1.90 o
  12   5   2      197.92      184.06      6.56 o
  13   5   2       30.38       34.14      3.30 o
  14   5   2       26.03       30.57      2.30 o
  15   5   2        7.81       10.99      1.80 o
  16   5   2      110.64      112.26      4.31 o
  17   5   2       26.38       23.18      2.74 o
  18   5   2       10.64       12.81      2.23 o
  19   5   2        6.84        6.77      2.04 o
 -18   6   2       12.45       25.42      3.92 o
 -17   6   2       18.14       15.17      3.17 o
 -16   6   2        5.53        7.38      2.69 o
 -15   6   2       57.58       56.00      4.48 o
 -14   6   2       75.36       71.58      4.71 o
 -13   6   2       18.06       14.29      2.80 o
 -12   6   2       12.44       11.84      2.56 o
 -11   6   2      178.83      188.00      7.92 o
 -10   6   2       13.57       12.67      2.60 o
  -9   6   2       25.09       30.04      1.86 o
  -8   6   2      111.88      110.79      3.41 o
  -7   6   2      156.22      157.68      4.18 o
  -6   6   2        0.87        0.29      1.04 o
  -5   6   2        6.99        8.11      1.29 o
  -4   6   2       47.11       48.41      2.24 o
  -3   6   2        6.65        5.46      1.16 o
  -2   6   2        5.73        5.11      1.13 o
  -1   6   2        5.14        4.34      0.67 o
   0   6   2        0.12       -0.12      0.66 o
   1   6   2        9.84        9.10      1.05 o
   2   6   2        4.82        7.87      1.12 o
   3   6   2        6.12        9.03      1.27 o
   4   6   2       12.75       14.14      1.46 o
   5   6   2       57.67       54.80      2.58 o
   6   6   2       22.09       19.64      1.75 o
   7   6   2        0.01       -0.55      1.20 o
   8   6   2        0.07       -1.04      1.19 o
   9   6   2        4.43        1.59      1.30 o
  10   6   2        0.17        1.62      1.58 o
  11   6   2        6.75        6.01      1.38 o
  12   6   2        7.53        6.79      2.33 o
  13   6   2       15.97       14.77      2.81 o
  14   6   2       18.54       26.18      3.42 o
  15   6   2       18.17       18.72      2.72 o
  16   6   2        9.48        8.22      1.86 o
  17   6   2        0.21        0.51      1.69 o
  18   6   2        0.77        4.13      2.54 o
 -16   7   2       25.94       23.85      4.22 o
 -15   7   2        3.77        2.62      2.51 o
 -14   7   2       60.91       58.88      4.60 o
 -13   7   2        0.07        2.88      2.25 o
 -12   7   2       80.09       73.21      4.76 o
 -11   7   2        1.60        1.94      2.19 o
 -10   7   2      108.96      121.20      3.70 o
  -9   7   2       84.06       84.64      3.95 o
  -8   7   2      386.51      378.91     11.66 o
  -7   7   2       28.73       24.45      2.00 o
  -6   7   2        4.64        2.35      1.36 o
  -5   7   2        1.25       -0.78      1.29 o
  -4   7   2        2.20        0.49      1.33 o
  -3   7   2       52.41       53.53      2.92 o
  -2   7   2       10.58        8.35      2.49 o
  -1   7   2      120.39      110.34      4.62 o
   0   7   2        0.36        0.39      0.72 o
   1   7   2      341.40      323.14      5.46 o
   2   7   2        0.49        0.75      1.83 o
   3   7   2       60.19       62.00      3.93 o
   4   7   2       74.38       75.80      3.85 o
   5   7   2      545.44      498.95     10.94 o
   6   7   2      176.77      175.30      5.45 o
   7   7   2      200.88      216.05      5.49 o
   8   7   2      111.05      121.32      4.03 o
   9   7   2       11.09        8.76      1.57 o
  10   7   2        6.07       10.26      1.72 o
  11   7   2        7.99        6.56      1.60 o
  12   7   2       29.61       28.72      2.20 o
  13   7   2        0.00       -1.94      1.94 o
  14   7   2       12.59       12.40      2.97 o
  15   7   2        1.04        2.23      2.43 o
  16   7   2        9.01        7.36      3.02 o
 -14   8   2        0.23       -2.85      2.85 o
 -13   8   2        0.41       -0.61      2.61 o
 -12   8   2        1.01        1.54      5.99 o
 -11   8   2       19.62       14.86      4.72 o
 -10   8   2       34.77       42.26      4.79 o
  -9   8   2      124.32      144.12      4.96 o
  -8   8   2       43.68       41.19      2.86 o
  -7   8   2       47.72       45.89      5.00 o
  -6   8   2       29.01       33.00      2.97 o
  -5   8   2        8.63        5.77      2.79 o
  -4   8   2        0.47       -1.27      1.27 o
  -3   8   2        4.10        6.54      1.71 o
  -2   8   2        0.29       -0.57      1.26 o
  -1   8   2        7.28        9.73      1.61 o
   0   8   2       50.32       44.46      2.71 o
   1   8   2        1.34        0.11      1.42 o
   2   8   2      159.52      152.89      4.94 o
   3   8   2       79.75       86.91      3.83 o
   4   8   2       97.08       97.52      4.14 o
   5   8   2       64.08       69.10      3.65 o
   6   8   2       21.76       21.66      2.94 o
   7   8   2        0.39        0.09      1.61 o
   8   8   2        7.96       10.21      1.97 o
   9   8   2       64.98       57.12      3.73 o
  10   8   2        8.60        8.31      2.05 o
  11   8   2       28.64       25.74      6.14 o
  12   8   2        0.00       -0.02      2.94 o
  13   8   2        1.16       -0.89      2.89 o
 -10   9   2       13.67       15.42      3.57 o
  -9   9   2        1.73        3.18      2.77 o
  -8   9   2       12.56       17.55      2.34 o
  -7   9   2        1.65        2.34      2.20 o
  -6   9   2        0.62        1.04      1.75 o
  -5   9   2        8.80       10.48      2.05 o
  -4   9   2        8.72        4.96      1.94 o
  -3   9   2       22.69       29.61      2.62 o
  -2   9   2        0.15        2.93      1.45 o
  -1   9   2      100.31      104.13      5.77 o
   0   9   2        4.36        4.58      2.50 o
   1   9   2        1.40       -0.89      3.12 o
   2   9   2        0.16       -1.15      1.15 o
   3   9   2        9.30        7.26      1.78 o
   4   9   2       26.12       29.02      4.79 o
   5   9   2        1.04        4.77      1.96 o
   6   9   2      115.87      107.37      4.67 o
   7   9   2       73.84       73.63      5.12 o
   8   9   2        3.94        1.94      2.69 o
   9   9   2        0.75       -1.46      1.65 o
  10   9   2       20.33       23.72      3.94 o
  -2  10   2        1.55        4.75      3.78 o
  -1  10   2        0.05       -1.95      2.89 o
   0  10   2       18.08       24.93      6.59 o
   1  10   2        0.09       -0.18      2.55 o
 -22   1   3        0.01       -2.82      2.82 o
 -21   1   3        2.07        1.52      2.56 o
 -20   1   3       10.16       17.04      2.03 o
 -19   1   3        2.41        8.19      2.76 o
 -18   1   3        0.29       -1.95      2.11 o
 -17   1   3       11.61        8.57      2.08 o
 -16   1   3       28.19       17.56      1.52 o
 -15   1   3        5.03        4.93      1.09 o
 -14   1   3       28.16       24.33      1.49 o
 -13   1   3       16.48       14.97      1.08 o
 -12   1   3        7.21        6.75      0.85 o
 -11   1   3       90.66      110.39      3.02 o
 -10   1   3      132.69      144.68      2.66 o
  -9   1   3       16.68       19.93      0.97 o
  -8   1   3       33.58       36.97      1.21 o
  -7   1   3        3.09        3.39      0.51 o
  -6   1   3       55.65       66.12      1.20 o
  -5   1   3      244.04      219.63      2.58 o
  -4   1   3      356.07      370.24      4.11 o
  -3   1   3       41.59       34.10      0.80 o
  -2   1   3     2870.48     2846.96     25.71 o
  -1   1   3       10.61       11.93      0.55 o
   0   1   3    16870.88    16679.67    157.41 o
   1   1   3        0.21        0.03      0.35 o
   2   1   3     1333.34     1375.74     12.86 o
   3   1   3      189.00      198.44      2.72 o
   4   1   3     1847.62     1926.03     19.82 o
   5   1   3      651.71      675.96      8.08 o
   6   1   3     4191.81     4356.62     55.61 o
   7   1   3     2908.25     3128.03     36.80 o
   8   1   3      713.05      730.09      9.68 o
   9   1   3     1414.08     1363.35     21.21 o
  10   1   3      108.12      126.34      2.39 o
  11   1   3      800.57      806.30      9.34 o
  12   1   3      216.10      207.82      3.42 o
  13   1   3        0.00        0.24      0.77 o
  14   1   3      336.99      335.82      5.81 o
  15   1   3      420.75      391.11      8.24 o
  16   1   3        8.06        4.09      1.64 o
  17   1   3        0.06       -0.38      1.54 o
  18   1   3        1.55       -0.83      2.01 o
  19   1   3       14.78       12.60      3.02 o
  20   1   3        4.32        7.35      2.91 o
  21   1   3        5.02        1.90      2.88 o
  22   1   3        5.72        6.77      3.29 o
 -22   2   3        6.91        7.35      3.24 o
 -21   2   3       78.60       75.06      5.50 o
 -20   2   3       13.47       13.03      3.01 o
 -19   2   3        1.13        2.62      2.36 o
 -18   2   3        6.21        3.53      2.11 o
 -17   2   3       36.96       33.17      2.55 o
 -16   2   3      181.70      150.04      6.88 o
 -15   2   3       48.36       38.39      2.44 o
 -14   2   3       21.25       25.61      2.11 o
 -13   2   3       16.76       15.76      1.46 o
 -12   2   3        0.04        0.26      0.74 o
 -11   2   3        0.76        0.62      0.67 o
 -10   2   3       38.39       39.52      1.49 o
  -9   2   3      108.39      101.73      2.25 o
  -8   2   3     1670.85     1626.15     19.65 o
  -7   2   3      136.10      130.62      2.48 o
  -6   2   3      182.60      184.85      3.05 o
  -5   2   3      509.54      508.59      5.34 o
  -4   2   3      495.53      491.23      5.44 o
  -3   2   3      891.89      892.59      9.50 o
  -2   2   3      502.71      462.53      7.20 o
  -1   2   3     4552.99     4789.36     51.02 o
   0   2   3      118.79       98.86      1.71 o
   1   2   3     2749.68     2780.28     28.14 o
   2   2   3      131.14      124.20      2.13 o
   3   2   3     1137.36     1116.71     11.79 o
   4   2   3      194.62      177.86      2.67 o
   5   2   3      135.42      118.16      2.32 o
   6   2   3     1218.53     1323.19     16.16 o
   7   2   3      686.19      782.73     10.15 o
   8   2   3      874.18      886.73     11.35 o
   9   2   3        9.31        7.38      0.78 o
  10   2   3      197.21      194.64      5.50 o
  11   2   3        0.68        0.99      0.80 o
  12   2   3        0.81        2.25      1.01 o
  13   2   3        4.49        5.45      1.46 o
  14   2   3      413.72      384.83      8.09 o
  15   2   3      375.50      379.10      8.18 o
  16   2   3      158.31      152.76      4.85 o
  17   2   3        9.74        9.54      1.93 o
  18   2   3       48.16       47.49      3.57 o
  19   2   3       15.26       14.76      3.16 o
  20   2   3        4.13        2.24      2.61 o
  21   2   3        1.07        3.03      4.06 o
 -22   3   3       52.49       57.88      5.22 o
 -21   3   3       26.77       23.56      3.71 o
 -20   3   3       99.75      106.83      6.21 o
 -19   3   3       83.32       85.01      6.28 o
 -18   3   3       25.46       26.58      2.66 o
 -17   3   3      103.59      100.81      4.05 o
 -16   3   3        3.91        1.67      1.64 o
 -15   3   3      432.54      423.53      8.84 o
 -14   3   3      122.81      121.42      5.75 o
 -13   3   3      552.24      535.11     10.06 o
 -12   3   3       83.19       78.06      2.53 o
 -11   3   3        0.35       -0.13      0.70 o
 -10   3   3       31.31       29.74      1.29 o
  -9   3   3       77.52       79.73      1.95 o
  -8   3   3       23.04       30.30      1.19 o
  -7   3   3      286.90      268.49      4.12 o
  -6   3   3       57.12       53.47      1.73 o
  -5   3   3      177.33      176.99      3.36 o
  -4   3   3      467.13      499.51      7.47 o
  -3   3   3      276.36      308.12      4.29 o
  -2   3   3     4558.17     4812.76     51.59 o
  -1   3   3      135.56      129.41      2.08 o
   0   3   3     3486.82     3627.65     38.95 o
   1   3   3      111.88      111.50      2.05 o
   2   3   3      153.50      182.43      3.06 o
   3   3   3      308.75      312.34      4.27 o
   4   3   3      238.04      241.31      3.22 o
   5   3   3      150.11      147.69      2.47 o
   6   3   3      290.54      304.36      5.34 o
   7   3   3     1660.30     1793.34     21.67 o
   8   3   3       88.60      100.59      2.33 o
   9   3   3        0.24       -0.71      0.71 o
  10   3   3       81.95       94.85      2.68 o
  11   3   3       83.26       91.69      4.10 o
  12   3   3        1.50        3.19      1.64 o
  13   3   3      124.10      124.34      4.08 o
  14   3   3        9.68       10.63      1.77 o
  15   3   3      284.32      258.65      6.49 o
  16   3   3       29.29       27.80      2.47 o
  17   3   3       90.76       86.10      5.65 o
  18   3   3       97.18       97.64      4.24 o
  19   3   3       39.45       42.90      3.63 o
  20   3   3       14.44       26.08      3.98 o
  21   3   3        5.29       16.35      3.58 o
 -21   4   3        3.37        3.75      2.77 o
 -20   4   3       14.82        9.67      3.80 o
 -19   4   3        0.82        0.20      1.78 o
 -18   4   3       72.60       73.22      3.71 o
 -17   4   3       33.44       34.54      2.64 o
 -16   4   3      176.04      182.21      5.33 o
 -15   4   3        3.37        5.11      1.94 o
 -14   4   3       55.67       55.82      2.87 o
 -13   4   3       80.83       81.08      3.24 o
 -12   4   3       22.73       19.53      1.74 o
 -11   4   3        3.73        6.01      1.15 o
 -10   4   3      982.68      920.59     13.23 o
  -9   4   3        1.89        1.43      0.60 o
  -8   4   3      142.23      153.28      2.79 o
  -7   4   3       59.54       69.14      1.77 o
  -6   4   3       28.78       40.09      1.53 o
  -5   4   3      143.49      178.57      3.55 o
  -4   4   3       55.41       64.32      1.94 o
  -3   4   3      122.04      117.58      3.81 o
  -2   4   3       57.93       57.34      1.20 o
  -1   4   3      731.59      728.63      9.42 o
   0   4   3      172.14      164.68      3.17 o
   1   4   3     2064.46     2059.61     28.43 o
   2   4   3        0.32       -0.16      0.43 o
   3   4   3      224.59      218.32      3.06 o
   4   4   3       93.53       91.14      2.20 o
   5   4   3      163.95      163.28      3.16 o
   6   4   3       12.90       11.17      1.01 o
   7   4   3        3.22        2.89      0.82 o
   8   4   3      177.68      152.87      3.16 o
   9   4   3      146.38      143.45      3.34 o
  10   4   3      140.89      132.21      3.90 o
  11   4   3        0.40       -1.40      1.40 o
  12   4   3      164.65      151.05      5.72 o
  13   4   3       23.24       20.81      2.67 o
  14   4   3       43.42       39.47      3.88 o
  15   4   3        0.02        0.13      1.57 o
  16   4   3        1.85        2.29      1.83 o
  17   4   3        0.61        2.67      1.64 o
  18   4   3       26.04       32.28      2.82 o
  19   4   3        0.41        0.08      2.14 o
  20   4   3        1.62        2.70      2.32 o
 -20   5   3        3.93        9.21      7.59 o
 -19   5   3       11.63       11.07      3.14 o
 -18   5   3        9.26        8.15      2.04 o
 -17   5   3       66.24       70.28      3.51 o
 -16   5   3       15.60       17.82      2.11 o
 -15   5   3      229.13      235.20      6.06 o
 -14   5   3       87.19       94.87      3.66 o
 -13   5   3        0.74        1.16      1.22 o
 -12   5   3       32.21       30.14      1.95 o
 -11   5   3      118.74      118.74      3.63 o
 -10   5   3      101.52       99.49      3.22 o
  -9   5   3      544.77      508.42      8.10 o
  -8   5   3       41.23       44.06      2.13 o
  -7   5   3      258.50      247.01      4.65 o
  -6   5   3       11.46       11.44      1.09 o
  -5   5   3        8.11        8.81      0.98 o
  -4   5   3      107.40      114.87      2.80 o
  -3   5   3       20.07       18.68      1.23 o
  -2   5   3      334.53      404.66      5.28 o
  -1   5   3       19.95       27.95      1.32 o
   0   5   3      233.47      248.20      3.71 o
   1   5   3        4.47        3.16      0.62 o
   2   5   3      306.32      303.03      4.32 o
   3   5   3      116.13      112.00      2.37 o
   4   5   3      388.89      383.30      6.99 o
   5   5   3       32.94       32.89      1.77 o
   6   5   3        0.02       -0.52      0.78 o
   7   5   3      149.90      147.43      4.02 o
   8   5   3       60.13       54.50      2.54 o
   9   5   3      251.31      244.99      5.73 o
  10   5   3        3.16        2.23      1.25 o
  11   5   3      270.26      246.54      6.00 o
  12   5   3        1.23        1.82      2.72 o
  13   5   3       27.26       28.54      3.21 o
  14   5   3       23.34       24.26      3.21 o
  15   5   3        3.03        2.61      1.61 o
  16   5   3        1.25        0.88      1.65 o
  17   5   3        3.20        2.74      1.79 o
  18   5   3        0.02        0.58      1.72 o
  19   5   3        0.13        1.22      2.01 o
 -18   6   3       10.05        8.33      3.06 o
 -17   6   3       31.10       40.99      4.38 o
 -16   6   3        3.48        1.00      2.39 o
 -15   6   3       57.71       56.37      4.47 o
 -14   6   3        8.66        9.13      2.74 o
 -13   6   3        0.13       -0.80      2.00 o
 -12   6   3        0.24       -1.97      2.18 o
 -11   6   3        0.19       -0.63      1.48 o
 -10   6   3      109.49       91.11      3.16 o
  -9   6   3      172.54      162.43      4.41 o
  -8   6   3      111.22       90.98      3.22 o
  -7   6   3        3.73        8.14      1.37 o
  -6   6   3       24.89       16.15      1.60 o
  -5   6   3       48.83       49.21      2.58 o
  -4   6   3        8.58        9.93      1.39 o
  -3   6   3        0.30        0.07      0.94 o
  -2   6   3        1.88        1.94      1.28 o
  -1   6   3       25.48       18.83      1.04 o
   0   6   3        2.75        2.56      0.77 o
   1   6   3      378.36      334.78      6.05 o
   2   6   3       10.95       13.07      1.40 o
   3   6   3     1196.27     1223.37     24.56 o
   4   6   3      878.07      870.40     14.39 o
   5   6   3     1367.06     1352.70     21.24 o
   6   6   3       88.39       83.17      3.24 o
   7   6   3      276.40      276.76      6.31 o
   8   6   3     1025.35     1021.13     17.00 o
   9   6   3      383.42      383.55      8.03 o
  10   6   3      554.30      537.36     10.41 o
  11   6   3        9.45        8.86      1.74 o
  12   6   3      443.63      416.55     11.16 o
  13   6   3        1.67        3.46      2.30 o
  14   6   3       53.44       64.28      5.71 o
  15   6   3        7.58       10.39      1.98 o
  16   6   3        2.26        0.99      1.64 o
  17   6   3        9.42       10.24      2.17 o
 -16   7   3        0.97        1.32      3.19 o
 -15   7   3       39.28       48.68      4.50 o
 -14   7   3        9.62        7.81      2.53 o
 -13   7   3        8.60        5.84      2.58 o
 -12   7   3       12.98       15.26      3.77 o
 -11   7   3       56.22       66.82      4.02 o
 -10   7   3        9.07        7.24      1.42 o
  -9   7   3       22.09       18.46      2.50 o
  -8   7   3        0.93        0.69      1.40 o
  -7   7   3        0.00       -1.18      1.18 o
  -6   7   3       52.23       55.69      2.76 o
  -5   7   3       37.53       35.68      2.57 o
  -4   7   3        0.59        1.34      1.43 o
  -3   7   3        0.00       -0.36      1.30 o
  -2   7   3        1.65       -0.40      1.30 o
  -1   7   3        9.78       10.45      1.68 o
   0   7   3       95.59      104.06      2.63 o
   1   7   3        7.37        9.00      1.15 o
   2   7   3       11.84        7.64      1.67 o
   3   7   3        1.59        1.33      1.39 o
   4   7   3       90.28       82.90      3.70 o
   5   7   3      100.50      103.32      4.21 o
   6   7   3        0.13        1.30      1.62 o
   7   7   3        3.20        2.26      1.48 o
   8   7   3       19.72       18.80      3.08 o
   9   7   3       24.55       23.59      2.19 o
  10   7   3        2.94        1.17      1.98 o
  11   7   3       41.80       43.51      2.68 o
  12   7   3       25.18       30.23      2.43 o
  13   7   3       47.08       43.23      4.07 o
  14   7   3       14.23       14.04      3.10 o
  15   7   3       28.56       31.33      4.85 o
 -13   8   3        0.04       -0.36      5.37 o
 -12   8   3        0.45        5.60      3.19 o
 -11   8   3        1.65       -2.42      2.88 o
 -10   8   3        2.12        2.49      2.92 o
  -9   8   3        0.03       -1.47      1.47 o
  -8   8   3        9.52        7.89      3.04 o
  -7   8   3        4.62        6.22      1.87 o
  -6   8   3       46.91       52.19      3.18 o
  -5   8   3        7.07        6.96      1.84 o
  -4   8   3        0.02       -0.78      1.45 o
  -3   8   3       14.61       15.64      2.12 o
  -2   8   3        3.34        2.04      1.43 o
  -1   8   3       49.04       50.89      7.10 o
   0   8   3        7.08        6.42      1.31 o
   1   8   3        4.29        2.90      1.60 o
   2   8   3       32.36       38.45      2.63 o
   3   8   3       69.94       67.49      3.83 o
   4   8   3       23.35       26.25      2.54 o
   5   8   3       18.81       16.32      2.29 o
   6   8   3        0.92        0.77      1.65 o
   7   8   3        8.62       10.44      2.28 o
   8   8   3       11.70       13.85      3.59 o
   9   8   3        0.44       -0.03      1.62 o
  10   8   3        0.00        2.62      1.94 o
  11   8   3        6.81        7.53      2.99 o
  12   8   3        0.20       -2.62      2.62 o
  13   8   3        0.94       -2.90      2.90 o
 -10   9   3        0.58       -0.44      2.99 o
  -9   9   3        0.37       -1.22      3.13 o
  -8   9   3       16.68       18.75      2.91 o
  -7   9   3       45.95       42.57      4.37 o
  -6   9   3       18.89       17.00      2.40 o
  -5   9   3       45.64       59.27      4.64 o
  -4   9   3      142.76      169.37      5.82 o
  -3   9   3       21.73       27.17      2.62 o
  -2   9   3       48.95       51.28      3.08 o
  -1   9   3        1.67        2.99      1.23 o
   0   9   3       51.08       69.24      4.92 o
   1   9   3        2.13        2.20      4.76 o
   2   9   3       16.75       25.88      2.23 o
   3   9   3       58.90       64.42      3.45 o
   4   9   3       61.91       65.90      4.04 o
   5   9   3       31.01       25.51      2.69 o
   6   9   3        6.16        4.88      2.55 o
   7   9   3       27.87       31.13      3.86 o
   8   9   3        0.27        0.50      1.75 o
   9   9   3        9.43        4.86      2.30 o
 -22   0   4       36.87       43.54      6.89 o
 -21   0   4        5.08        2.45      3.90 o
 -20   0   4        3.50        0.78      3.39 o
 -19   0   4        8.72        6.62      3.78 o
 -18   0   4      215.94      169.87     10.50 o
 -17   0   4      235.45      198.79     11.19 o
 -16   0   4       19.41        6.33      3.39 o
 -15   0   4       54.69       35.16      6.16 o
 -14   0   4        0.03       -0.86      0.86 o
 -13   0   4      399.63      423.73      9.36 o
 -12   0   4        5.23        3.54      1.07 o
 -11   0   4      855.58      868.35     16.13 o
 -10   0   4      168.90      166.12      3.99 o
  -9   0   4      447.00      543.45     10.21 o
  -8   0   4     2562.63     2711.42     39.36 o
  -7   0   4     6819.54     7236.13    102.07 o
  -6   0   4     1874.97     2018.50     29.55 o
  -5   0   4     2869.84     2971.97     42.72 o
  -4   0   4     1773.57     1820.05     26.65 o
  -3   0   4      283.67      295.45      5.35 o
  -2   0   4    15216.28    14771.44    185.36 o
  -1   0   4     2336.04     2187.08     28.40 o
   0   0   4     2367.30     2460.88     31.81 o
   1   0   4      154.96      152.13      2.76 o
   2   0   4     1632.81     1562.21     18.92 o
   3   0   4     1891.27     1845.50     27.25 o
   4   0   4       16.58       11.74      1.05 o
   5   0   4     3647.64     3946.23     65.39 o
   6   0   4     3357.70     3737.10     62.16 o
   7   0   4       18.70       29.74      2.07 o
   8   0   4      439.11      379.22      7.06 o
   9   0   4      886.50      894.05     14.41 o
  10   0   4      507.03      507.60      9.10 o
  11   0   4       67.32       86.09      2.99 o
  12   0   4        0.15        0.38      1.06 o
  13   0   4     3376.55     3260.79     47.88 o
  14   0   4        0.00        2.59      1.80 o
  15   0   4      162.81      175.15      7.28 o
  16   0   4      154.63      145.71      9.69 o
  17   0   4       13.63       27.11      5.35 o
  18   0   4        2.98        2.85      3.73 o
  19   0   4       12.89       14.28      4.78 o
  20   0   4        2.20        1.79      4.00 o
  21   0   4       46.66       56.34      7.56 o
  22   0   4       29.32       29.36      6.50 o
 -22   1   4        3.27        4.54      3.13 o
 -21   1   4        0.31        0.37      2.66 o
 -20   1   4       16.76       14.19      4.41 o
 -19   1   4        2.58        3.43      1.25 o
 -18   1   4       73.96       61.95      3.08 o
 -17   1   4      101.10       85.51      4.29 o
 -16   1   4       96.48       85.84      3.33 o
 -15   1   4       15.31        9.26      1.41 o
 -14   1   4        7.11        6.43      1.03 o
 -13   1   4        7.51        6.09      0.80 o
 -12   1   4        0.06       -0.08      0.60 o
 -11   1   4       80.74       85.49      1.94 o
 -10   1   4       36.19       40.87      1.66 o
  -9   1   4      125.79      129.85      2.17 o
  -8   1   4     1847.54     1894.97     18.66 o
  -7   1   4       69.67       74.91      1.65 o
  -6   1   4       30.79       38.21      1.16 o
  -5   1   4      266.50      259.23      3.48 o
  -4   1   4      498.87      483.34      5.35 o
  -3   1   4      427.45      428.28      4.81 o
  -2   1   4      374.19      372.25      4.28 o
  -1   1   4     5126.87     5321.64     53.38 o
   0   1   4      130.20      112.76      1.94 o
   1   1   4     1153.54     1139.96     12.19 o
   2   1   4      140.87      132.89      2.07 o
   3   1   4     1521.60     1476.69     14.71 o
   4   1   4      568.00      546.70      6.84 o
   5   1   4       28.81       18.36      0.95 o
   6   1   4      538.19      644.57      8.70 o
   7   1   4       29.91       27.74      1.18 o
   8   1   4      434.61      441.85      6.02 o
   9   1   4      164.58      140.12      3.02 o
  10   1   4      134.70      128.61      2.92 o
  11   1   4        0.06        1.22      0.62 o
  12   1   4      391.17      386.31      5.38 o
  13   1   4      241.26      233.54      4.17 o
  14   1   4        0.25        2.04      1.28 o
  15   1   4      106.51      106.21      4.08 o
  16   1   4       35.64       28.44      2.45 o
  17   1   4        2.37        4.97      2.07 o
  18   1   4       14.07       16.51      3.34 o
  19   1   4        5.13        5.02      2.81 o
  20   1   4        0.22       -2.63      3.26 o
  21   1   4        0.22       -0.83      2.55 o
 -22   2   4       58.60       79.83      6.87 o
 -21   2   4        9.88        5.16      7.64 o
 -20   2   4        0.03       -2.17      2.17 o
 -19   2   4        7.07        0.99      2.30 o
 -18   2   4        7.73        7.23      2.24 o
 -17   2   4       26.30       18.73      2.25 o
 -16   2   4       13.64       18.68      2.17 o
 -15   2   4       12.41       15.21      2.88 o
 -14   2   4        2.45        2.39      1.38 o
 -13   2   4       12.83       11.63      1.51 o
 -12   2   4       28.96       27.21      1.84 o
 -11   2   4      480.79      477.21      7.08 o
 -10   2   4        6.00        8.06      0.63 o
  -9   2   4      969.59      984.53     12.75 o
  -8   2   4      127.27      118.75      1.98 o
  -7   2   4        0.02       -0.40      0.40 o
  -6   2   4        0.61        0.56      0.40 o
  -5   2   4       39.28       46.57      1.16 o
  -4   2   4     1242.96     1300.79     13.72 o
  -3   2   4       68.47       55.51      1.55 o
  -2   2   4     1377.69     1425.78     17.32 o
  -1   2   4        0.01        0.57      0.62 o
   0   2   4       53.25       77.64      1.61 o
   1   2   4        5.56        6.21      0.86 o
   2   2   4      589.61      598.94      6.93 o
   3   2   4       16.64       14.75      0.91 o
   4   2   4       56.97       55.46      1.41 o
   5   2   4       47.32       56.87      1.67 o
   6   2   4      217.67      251.82      4.12 o
   7   2   4        7.48       11.99      0.94 o
   8   2   4        2.58        3.07      0.81 o
   9   2   4       41.30       47.43      2.42 o
  10   2   4       63.34       65.08      2.71 o
  11   2   4       14.79       16.49      1.70 o
  12   2   4       51.75       52.29      2.64 o
  13   2   4      567.15      543.83      9.22 o
  14   2   4       53.74       47.95      2.86 o
  15   2   4       38.80       43.46      2.82 o
  16   2   4        0.75       -1.40      1.45 o
  17   2   4       38.74       38.56      2.91 o
  18   2   4        1.49        2.32      2.19 o
  19   2   4       19.24       28.33      3.99 o
  20   2   4        0.55       -0.73      2.83 o
  21   2   4        0.02        1.28      3.63 o
 -21   3   4       50.13       57.97      5.16 o
 -20   3   4       35.99       30.08      9.08 o
 -19   3   4      197.76      212.44     14.56 o
 -18   3   4       83.74       84.10      3.95 o
 -17   3   4       61.09       64.38      3.37 o
 -16   3   4      320.51      326.23      7.59 o
 -15   3   4       50.64       54.30      3.02 o
 -14   3   4      703.67      668.97     12.28 o
 -13   3   4      179.81      179.64      5.02 o
 -12   3   4     1180.14     1176.79     19.09 o
 -11   3   4      147.65      151.61      3.29 o
 -10   3   4     1032.88     1007.12     13.08 o
  -9   3   4      127.09      121.26      2.65 o
  -8   3   4        1.16        0.95      0.60 o
  -7   3   4      263.74      256.15      4.17 o
  -6   3   4      164.25      143.58      2.77 o
  -5   3   4        0.54        1.79      0.59 o
  -4   3   4      157.53      152.62      2.13 o
  -3   3   4     1546.19     1521.53     17.11 o
  -2   3   4       24.82       26.94      1.43 o
  -1   3   4     7864.27     8108.09     86.01 o
   0   3   4      112.83      122.08      2.20 o
   1   3   4     1253.63     1229.66     13.20 o
   2   3   4       69.07       54.31      1.54 o
   3   3   4        1.62       -0.01      0.51 o
   4   3   4       47.24       44.34      1.36 o
   5   3   4       61.60       47.30      2.05 o
   6   3   4      142.22      132.30      2.97 o
   7   3   4      211.13      203.84      3.59 o
   8   3   4      119.82      130.37      3.22 o
   9   3   4        0.61        0.54      0.83 o
  10   3   4        9.29       13.84      1.61 o
  11   3   4       85.48       79.49      3.13 o
  12   3   4      571.16      534.46     12.25 o
  13   3   4       74.83       81.39      4.32 o
  14   3   4      136.26      139.95      4.67 o
  15   3   4       44.34       48.67      3.56 o
  16   3   4        1.04        0.68      1.56 o
  17   3   4        2.22        3.11      1.74 o
  18   3   4        2.77        3.99      1.85 o
  19   3   4        4.67        7.38      3.60 o
  20   3   4        6.92        5.48      2.92 o
 -20   4   4       12.95       14.97      4.81 o
 -19   4   4       22.54       22.77      3.21 o
 -18   4   4      110.90      128.09      6.04 o
 -17   4   4       42.89       45.10      3.43 o
 -16   4   4       96.12      104.91      4.44 o
 -15   4   4      658.72      678.09     12.78 o
 -14   4   4       43.38       44.51      2.76 o
 -13   4   4       72.20       72.01      3.19 o
 -12   4   4       68.00       65.51      2.99 o
 -11   4   4     1519.91     1504.19     23.67 o
 -10   4   4      125.32      126.43      3.89 o
  -9   4   4      187.90      170.28      3.32 o
  -8   4   4       11.62        9.07      0.89 o
  -7   4   4      215.90      215.07      5.32 o
  -6   4   4       50.43       41.75      1.56 o
  -5   4   4       39.08       36.90      1.63 o
  -4   4   4      684.03      663.73      9.92 o
  -3   4   4      145.27      137.78      2.20 o
  -2   4   4      955.60      971.67     11.44 o
  -1   4   4       25.19       28.20      1.07 o
   0   4   4      582.45      504.00      6.99 o
   1   4   4       15.98       15.19      1.20 o
   2   4   4        0.90        1.74      0.64 o
   3   4   4        2.82        1.94      0.55 o
   4   4   4       94.28       79.28      1.84 o
   5   4   4       36.35       32.96      2.04 o
   6   4   4       68.29       69.57      2.26 o
   7   4   4       70.67       81.33      2.49 o
   8   4   4       25.77       30.42      1.66 o
   9   4   4      246.25      245.16      6.22 o
  10   4   4       19.90       24.41      1.99 o
  11   4   4       25.95       27.38      2.76 o
  12   4   4        4.08        1.72      1.72 o
  13   4   4      100.45       83.49      4.46 o
  14   4   4        0.40       -1.38      1.74 o
  15   4   4       35.74       28.57      2.54 o
  16   4   4        0.43        2.34      1.58 o
  17   4   4        0.06       -1.14      1.62 o
  18   4   4       15.62       20.11      2.54 o
  19   4   4        0.24        0.23      2.17 o
  20   4   4       43.02       63.51      4.65 o
 -19   5   4        0.82        0.49      1.83 o
 -18   5   4        2.07        0.24      1.70 o
 -17   5   4        0.19        0.32      2.13 o
 -16   5   4       66.82       77.93      4.70 o
 -15   5   4      132.33      129.39      4.50 o
 -14   5   4        0.19        0.54      1.48 o
 -13   5   4        1.59        2.24      1.34 o
 -12   5   4       87.99       92.47      5.12 o
 -11   5   4        5.03        4.95      1.45 o
 -10   5   4      623.92      627.39     11.45 o
  -9   5   4        3.48        2.50      1.32 o
  -8   5   4        0.12       -0.68      1.18 o
  -7   5   4       81.66       80.89      2.91 o
  -6   5   4      120.79      105.77      2.87 o
  -5   5   4        4.75        3.76      0.93 o
  -4   5   4       38.08       35.92      1.92 o
  -3   5   4        4.19        5.68      1.02 o
  -2   5   4        4.38        4.41      0.61 o
  -1   5   4      324.53      321.32      5.27 o
   0   5   4        4.58        5.76      0.78 o
   1   5   4      171.15      168.40      3.21 o
   2   5   4       12.26       10.42      0.98 o
   3   5   4       51.39       37.67      1.82 o
   4   5   4        0.06        0.47      0.91 o
   5   5   4        1.37        1.38      0.98 o
   6   5   4        1.16       -0.01      1.20 o
   7   5   4        0.09        1.25      1.12 o
   8   5   4       54.80       54.51      2.65 o
   9   5   4       11.88       10.17      2.00 o
  10   5   4       83.02       81.49      3.30 o
  11   5   4        0.79        0.99      1.68 o
  12   5   4        0.54       -0.86      1.82 o
  13   5   4       39.25       42.05      3.72 o
  14   5   4        0.74        1.80      2.15 o
  15   5   4       11.89       10.44      2.61 o
  16   5   4        0.01        0.61      1.75 o
  17   5   4        0.33       -0.86      1.70 o
  18   5   4        0.02       -0.90      2.39 o
 -18   6   4        7.00        9.48      3.03 o
 -17   6   4       37.04       41.05      4.36 o
 -16   6   4       18.35       15.97      3.97 o
 -15   6   4       19.39       18.30      2.08 o
 -14   6   4        0.38       -1.44      1.44 o
 -13   6   4       56.92       56.13      3.44 o
 -12   6   4        0.90        3.61      1.32 o
 -11   6   4       69.52       69.40      3.19 o
 -10   6   4       76.41       74.01      3.09 o
  -9   6   4      205.83      203.17      5.27 o
  -8   6   4       14.95       12.16      1.59 o
  -7   6   4       27.70       27.00      2.32 o
  -6   6   4       25.48       32.12      2.19 o
  -5   6   4       53.24       56.17      2.63 o
  -4   6   4       43.91       38.82      2.22 o
  -3   6   4        0.65        0.82      1.07 o
  -2   6   4       46.95       50.76      3.34 o
  -1   6   4       23.58       23.11      1.66 o
   0   6   4       73.10       71.70      2.68 o
   1   6   4        0.13       -0.80      0.80 o
   2   6   4       15.39       15.20      1.49 o
   3   6   4      113.75      120.31      4.96 o
   4   6   4      245.03      242.53      5.71 o
   5   6   4        4.73        5.23      1.53 o
   6   6   4        6.47        4.93      1.62 o
   7   6   4       92.30       85.01      5.10 o
   8   6   4        7.83        8.15      1.74 o
   9   6   4       12.52       13.54      1.90 o
  10   6   4        0.99        2.67      1.53 o
  11   6   4       40.26       39.97      2.69 o
  12   6   4       10.92        8.67      3.59 o
  13   6   4       25.84       25.22      3.38 o
  14   6   4        0.00       -1.72      2.22 o
  15   6   4       24.60       30.37      3.81 o
  16   6   4        1.53        1.68      1.78 o
  17   6   4        0.84        1.65      1.98 o
 -16   7   4       18.15       23.67      4.57 o
 -15   7   4        0.03       -0.33      2.29 o
 -14   7   4      157.95      163.37      7.97 o
 -13   7   4        4.11        4.18      2.37 o
 -12   7   4      113.39      100.92      3.71 o
 -11   7   4        0.32        2.97      2.15 o
 -10   7   4      116.39      107.90      3.85 o
  -9   7   4        1.71        3.51      1.55 o
  -8   7   4        7.47        4.43      1.69 o
  -7   7   4      168.99      152.28      4.58 o
  -6   7   4      297.20      273.17      7.36 o
  -5   7   4      148.47      132.29      7.59 o
  -4   7   4       85.14       74.44      3.62 o
  -3   7   4      252.97      233.64      8.03 o
  -2   7   4       42.25       44.12      2.80 o
  -1   7   4       89.64       84.85      2.20 o
   0   7   4        1.08        2.14      1.01 o
   1   7   4       11.35       11.05      1.30 o
   2   7   4       26.62       32.24      2.40 o
   3   7   4        6.90        8.89      1.82 o
   4   7   4      279.83      289.55      7.61 o
   5   7   4       26.40       27.34      2.58 o
   6   7   4      361.48      342.32      8.68 o
   7   7   4      319.56      303.19      8.05 o
   8   7   4       24.48       25.84      5.50 o
   9   7   4       36.04       35.26      2.57 o
  10   7   4       48.07       47.29      3.20 o
  11   7   4       15.02       16.45      3.29 o
  12   7   4       43.77       51.10      3.13 o
  13   7   4        6.57        8.67      2.82 o
  14   7   4        5.22        1.34      2.48 o
  15   7   4        0.33       -1.45      2.75 o
 -13   8   4       39.71       49.24      6.29 o
 -12   8   4        0.02        3.78      2.88 o
 -11   8   4       12.38        9.40      3.44 o
 -10   8   4        6.01        3.02      1.68 o
  -9   8   4        0.09        1.28      1.66 o
  -8   8   4        4.59        3.87      1.71 o
  -7   8   4       16.88       16.75      2.38 o
  -6   8   4        0.01       -0.54      1.69 o
  -5   8   4        2.35        2.06      1.72 o
  -4   8   4       23.47       20.52      2.35 o
  -3   8   4        9.88        9.70      1.99 o
  -2   8   4       24.36       17.36      2.86 o
  -1   8   4        0.30        3.25      1.41 o
   0   8   4        0.05       -0.51      0.84 o
   1   8   4        5.40        6.37      1.52 o
   2   8   4        1.60        2.36      1.51 o
   3   8   4        5.86        6.60      1.81 o
   4   8   4      121.12      114.89     12.34 o
   5   8   4       51.66       51.63      3.34 o
   6   8   4       31.01       39.62      3.13 o
   7   8   4        7.14        5.30      1.94 o
   8   8   4        0.10       -1.10      1.72 o
   9   8   4        1.16        1.69      2.38 o
  10   8   4        9.51       10.36      2.91 o
  11   8   4       23.23       25.24      3.69 o
  12   8   4        0.02        3.52      2.01 o
  -9   9   4        3.83        3.02      2.01 o
  -8   9   4       22.86       21.51      2.67 o
  -7   9   4       14.30       15.99      2.43 o
  -6   9   4        9.79        9.08      2.20 o
  -5   9   4       20.06       31.67      6.22 o
  -4   9   4        6.60       12.62      2.32 o
  -3   9   4       17.71       16.25      2.41 o
  -2   9   4        0.17        0.73      1.63 o
  -1   9   4        9.51       15.46      3.00 o
   0   9   4        0.76        0.16      2.36 o
   1   9   4       63.89       66.35      4.97 o
   2   9   4        2.74        6.08      1.72 o
   3   9   4        7.34        7.04      1.88 o
   4   9   4       18.90       17.76      2.46 o
   5   9   4        5.63        3.22      1.94 o
   6   9   4        0.00        2.83      1.93 o
   7   9   4       10.09       11.91      2.45 o
   8   9   4       21.46       17.23      2.61 o
 -22   1   5        0.42       -1.53      2.63 o
 -21   1   5        4.20        4.34      2.86 o
 -20   1   5       11.28        8.23      1.46 o
 -19   1   5       10.43       11.54      1.70 o
 -18   1   5        9.93       10.40      2.02 o
 -17   1   5       62.75       60.97      3.66 o
 -16   1   5       95.11       89.53      3.40 o
 -15   1   5        5.17        2.38      1.11 o
 -14   1   5       44.40       37.93      1.62 o
 -13   1   5        0.80       -0.74      0.74 o
 -12   1   5       58.11       60.38      1.63 o
 -11   1   5      320.44      308.00      4.15 o
 -10   1   5        5.32        4.55      0.68 o
  -9   1   5       73.34       95.59      2.07 o
  -8   1   5       18.51       20.38      1.02 o
  -7   1   5      126.44      109.35      2.14 o
  -6   1   5        5.91        0.70      0.49 o
  -5   1   5       44.20       67.27      1.50 o
  -4   1   5      291.65      322.09      4.01 o
  -3   1   5       29.01       30.38      1.07 o
  -2   1   5      999.86      970.99     10.65 o
  -1   1   5      149.12      132.41      2.45 o
   0   1   5      665.64      653.43      8.08 o
   1   1   5        0.19        0.17      0.44 o
   2   1   5       29.36       38.15      1.52 o
   3   1   5      394.90      407.84      5.55 o
   4   1   5      717.47      742.99      9.16 o
   5   1   5       65.84       73.68      2.04 o
   6   1   5       23.92       23.04      1.40 o
   7   1   5      179.13      176.60      3.80 o
   8   1   5      187.18      193.77      3.90 o
   9   1   5      310.03      323.95      6.31 o
  10   1   5      318.33      315.28      5.37 o
  11   1   5      357.57      359.90      6.60 o
  12   1   5       46.16       47.80      2.06 o
  13   1   5      181.67      182.83      4.60 o
  14   1   5      251.00      249.10      5.64 o
  15   1   5       10.86        6.26      1.89 o
  16   1   5       23.94       19.14      2.70 o
  17   1   5        5.28        1.73      2.45 o
  18   1   5       33.29       34.31      6.19 o
  19   1   5        9.50        7.84      3.14 o
  20   1   5        4.22        6.21      3.20 o
  21   1   5        1.54       -2.63      2.63 o
 -22   2   5        0.87       -0.28      4.08 o
 -21   2   5       23.93       28.69      4.20 o
 -20   2   5        1.65        1.78      2.61 o
 -19   2   5        0.21        1.47      2.75 o
 -18   2   5        0.87        1.98      2.01 o
 -17   2   5       33.95       39.61      3.35 o
 -16   2   5        7.93        8.10      1.83 o
 -15   2   5       16.83       14.90      1.96 o
 -14   2   5        3.20        2.70      1.39 o
 -13   2   5        0.93        1.02      0.71 o
 -12   2   5      194.49      170.18      3.25 o
 -11   2   5        0.27        0.55      0.61 o
 -10   2   5      297.59      275.45      4.18 o
  -9   2   5       25.15       32.39      1.25 o
  -8   2   5        2.73        4.29      0.68 o
  -7   2   5      103.33      129.71      2.45 o
  -6   2   5      175.55      181.88      3.03 o
  -5   2   5       20.02        6.15      0.69 o
  -4   2   5      238.52      205.49      3.59 o
  -3   2   5      770.93      833.09     10.02 o
  -2   2   5       12.12       17.80      0.97 o
  -1   2   5      318.46      338.22      5.10 o
   0   2   5       57.26       61.70      1.80 o
   1   2   5     1523.40     1508.76     17.20 o
   2   2   5       12.79       22.65      1.04 o
   3   2   5      599.70      666.00      7.38 o
   4   2   5      439.66      417.75      5.69 o
   5   2   5       32.92       30.46      1.25 o
   6   2   5       74.25      104.57      2.50 o
   7   2   5       38.08       32.11      1.46 o
   8   2   5       91.50      110.89      2.96 o
   9   2   5       14.02       13.96      1.29 o
  10   2   5        0.62        1.04      0.93 o
  11   2   5       48.71       44.38      2.09 o
  12   2   5       53.71       59.79      2.95 o
  13   2   5       59.22       55.92      4.53 o
  14   2   5      231.51      240.41      6.30 o
  15   2   5        3.81        2.09      1.53 o
  16   2   5        7.11        4.69      1.85 o
  17   2   5        0.16        0.70      2.00 o
  18   2   5        0.02        2.87      2.72 o
  19   2   5       44.27       49.39      4.84 o
  20   2   5        2.07       -2.53      2.53 o
 -21   3   5        1.43        0.57      2.84 o
 -20   3   5        1.74        0.68      2.73 o
 -19   3   5       44.49       50.70      3.97 o
 -18   3   5        0.33        0.34      1.80 o
 -17   3   5        0.04        1.03      1.68 o
 -16   3   5        1.49       -0.59      1.63 o
 -15   3   5       81.59       83.20      3.72 o
 -14   3   5        0.00       -1.93      1.93 o
 -13   3   5      129.69      128.29      4.27 o
 -12   3   5       14.41       15.62      1.99 o
 -11   3   5     1090.33     1047.40     15.36 o
 -10   3   5        6.53        6.69      1.27 o
  -9   3   5        0.77        0.92      0.82 o
  -8   3   5        5.31        4.91      0.83 o
  -7   3   5        0.77       -0.61      0.61 o
  -6   3   5        3.32        5.28      0.54 o
  -5   3   5        8.90        7.71      0.67 o
  -4   3   5       25.11       19.20      1.11 o
  -3   3   5       21.61       22.81      1.01 o
  -2   3   5       58.52       48.33      1.51 o
  -1   3   5       10.08        8.08      0.79 o
   0   3   5     3352.00     3504.54     35.68 o
   1   3   5       20.66       14.82      0.94 o
   2   3   5      583.27      583.57      7.04 o
   3   3   5       12.19       15.07      0.99 o
   4   3   5      246.31      272.79      4.50 o
   5   3   5        2.92        4.44      0.78 o
   6   3   5       75.22       80.91      2.19 o
   7   3   5        3.46        2.08      0.67 o
   8   3   5        4.27        4.07      0.84 o
   9   3   5       63.00       60.75      1.99 o
  10   3   5        5.91        8.07      1.50 o
  11   3   5       10.42       17.20      2.44 o
  12   3   5       32.88       34.88      3.18 o
  13   3   5      137.62      135.74      7.20 o
  14   3   5        6.88       12.01      2.47 o
  15   3   5        6.13        1.29      1.61 o
  16   3   5        0.63       -0.08      1.70 o
  17   3   5       12.40       10.29      2.10 o
  18   3   5        2.89        1.90      2.13 o
  19   3   5        8.08        7.73      2.67 o
  20   3   5        0.70        1.96      2.91 o
 -20   4   5        9.06       11.93      2.75 o
 -19   4   5        3.48        6.69      2.49 o
 -18   4   5        2.97       -0.82      1.75 o
 -17   4   5       13.03       13.86      2.41 o
 -16   4   5      109.76      109.81      4.38 o
 -15   4   5       10.23       12.82      2.05 o
 -14   4   5      160.43      158.59      5.00 o
 -13   4   5       16.86       18.53      2.07 o
 -12   4   5        7.32        7.35      1.63 o
 -11   4   5       75.20       75.08      3.21 o
 -10   4   5      157.96      153.84      4.55 o
  -9   4   5      291.70      274.39      6.28 o
  -8   4   5      499.06      458.04      7.71 o
  -7   4   5       13.79       13.63      1.09 o
  -6   4   5       37.92       38.14      2.07 o
  -5   4   5       23.90       26.09      1.33 o
  -4   4   5       50.78       54.21      1.39 o
  -3   4   5      963.25     1025.01     12.17 o
  -2   4   5       34.14       40.78      1.32 o
  -1   4   5      142.50      156.14      2.88 o
   0   4   5       12.16       14.30      0.94 o
   1   4   5       27.12       27.28      1.25 o
   2   4   5      107.07       95.64      2.29 o
   3   4   5       32.73       34.12      1.37 o
   4   4   5      412.78      409.20      6.73 o
   5   4   5      642.35      623.99      9.60 o
   6   4   5        3.26       -0.68      1.49 o
   7   4   5        1.23        0.70      0.90 o
   8   4   5        5.06        3.54      1.06 o
   9   4   5       31.01       29.72      2.75 o
  10   4   5       15.50       19.63      1.98 o
  11   4   5        0.59        0.97      1.68 o
  12   4   5      235.14      201.88      6.94 o
  13   4   5        5.67        7.66      2.30 o
  14   4   5       85.04       85.42      4.87 o
  15   4   5       20.30       20.57      3.20 o
  16   4   5        7.54        4.58      1.84 o
  17   4   5       19.03       23.64      2.76 o
  18   4   5       16.38       13.43      3.52 o
  19   4   5        6.68       10.18      4.83 o
 -19   5   5       24.89       30.19      2.99 o
 -18   5   5       60.42       78.26      4.06 o
 -17   5   5        0.21        0.53      1.74 o
 -16   5   5        8.98        8.79      2.00 o
 -15   5   5        5.19        6.24      1.79 o
 -14   5   5        7.51        2.55      1.64 o
 -13   5   5       11.01       12.40      2.20 o
 -12   5   5        0.34       -1.11      1.33 o
 -11   5   5      500.55      518.26     10.20 o
 -10   5   5        9.51        8.11      2.34 o
  -9   5   5       11.55       14.17      1.83 o
  -8   5   5       42.49       38.64      2.29 o
  -7   5   5        0.20       -0.91      1.65 o
  -6   5   5        7.42       12.11      2.16 o
  -5   5   5        7.04        8.30      1.22 o
  -4   5   5       67.38       73.41      2.51 o
  -3   5   5       15.14       18.26      0.98 o
  -2   5   5      253.36      243.19      4.52 o
  -1   5   5      133.61      135.53      2.69 o
   0   5   5      463.46      447.05      6.32 o
   1   5   5       71.37       73.58      2.36 o
   2   5   5        1.60        1.60      0.73 o
   3   5   5       75.14       78.14      2.32 o
   4   5   5       95.44       95.23      2.54 o
   5   5   5      477.33      456.19     10.34 o
   6   5   5       28.76       26.31      2.07 o
   7   5   5       99.23       93.20      3.53 o
   8   5   5        0.74        1.20      1.27 o
   9   5   5       28.05       27.03      2.99 o
  10   5   5        0.00        2.93      1.43 o
  11   5   5       21.32       22.15      2.20 o
  12   5   5       48.79       47.38      3.73 o
  13   5   5      158.40      132.51      6.37 o
  14   5   5        0.27        2.09      2.07 o
  15   5   5        1.24        0.93      2.20 o
  16   5   5        8.11        6.14      2.04 o
  17   5   5        0.07        2.27      1.93 o
  18   5   5        1.80        5.80      2.15 o
 -17   6   5        8.02        5.22      3.86 o
 -16   6   5       93.50      103.91      4.35 o
 -15   6   5        2.26       -0.57      1.57 o
 -14   6   5      114.03      116.74      4.36 o
 -13   6   5       28.20       29.80      2.99 o
 -12   6   5        8.37        9.24      1.73 o
 -11   6   5        0.47        1.81      1.29 o
 -10   6   5       70.04       70.90      3.19 o
  -9   6   5        9.89        7.04      1.74 o
  -8   6   5        0.38       -0.90      1.23 o
  -7   6   5        0.05       -0.25      1.23 o
  -6   6   5        3.96        0.88      1.53 o
  -5   6   5       77.25       60.92      2.91 o
  -4   6   5       21.15       14.54      1.74 o
  -3   6   5       42.68       54.34      2.79 o
  -2   6   5       23.85       23.57      1.22 o
  -1   6   5      451.45      397.29      6.12 o
   0   6   5       63.71       59.60      2.22 o
   1   6   5        0.79        1.99      1.09 o
   2   6   5       90.20       94.17      2.81 o
   3   6   5       97.51       94.25      3.14 o
   4   6   5       51.80       54.74      2.75 o
   5   6   5      304.71      288.26      6.59 o
   6   6   5       18.71       16.17      1.97 o
   7   6   5       38.94       38.33      3.55 o
   8   6   5      104.29      104.37      4.12 o
   9   6   5      152.01      148.80      4.76 o
  10   6   5      125.45      132.43      4.57 o
  11   6   5       31.92       30.19      2.52 o
  12   6   5      261.51      255.07      9.84 o
  13   6   5        0.27        0.71      2.21 o
  14   6   5      268.89      283.49      9.56 o
  15   6   5        0.01        1.70      2.34 o
  16   6   5       17.69       19.22      4.46 o
 -15   7   5       44.77       53.07      4.72 o
 -14   7   5       60.44       71.84     10.74 o
 -13   7   5       23.77       27.34      2.38 o
 -12   7   5        5.90        6.76      1.67 o
 -11   7   5       54.15       55.88      4.07 o
 -10   7   5        0.05        0.56      1.42 o
  -9   7   5       13.84       19.99      2.13 o
  -8   7   5        0.56        0.13      1.39 o
  -7   7   5       38.24       42.63      2.99 o
  -6   7   5       45.16       48.31      3.13 o
  -5   7   5        0.33       -0.37      1.48 o
  -4   7   5       17.30       12.63      2.08 o
  -3   7   5        0.52        1.72      1.56 o
  -2   7   5       15.96       13.24      2.05 o
  -1   7   5        4.37        2.80      0.91 o
   0   7   5       14.14       12.00      1.77 o
   1   7   5       16.72       19.44      1.67 o
   2   7   5       18.55       18.51      1.55 o
   3   7   5      138.48      133.75      7.24 o
   4   7   5       97.11       97.13      4.29 o
   5   7   5       35.62       36.68      2.87 o
   6   7   5        0.01       -0.19      1.56 o
   7   7   5        3.78        2.26      1.87 o
   8   7   5        2.54        4.23      1.88 o
   9   7   5        1.74        2.62      1.86 o
  10   7   5        2.36        2.08      1.86 o
  11   7   5        0.24        3.10      1.73 o
  12   7   5        0.05       -0.10      2.96 o
  13   7   5        3.40        4.56      2.41 o
  14   7   5       21.51       18.55      3.46 o
 -12   8   5        9.13       10.20      3.73 o
 -11   8   5        0.10        0.43      1.67 o
 -10   8   5        8.82       12.12      2.29 o
  -9   8   5        0.02       -1.49      1.54 o
  -8   8   5       14.40        9.48      2.37 o
  -7   8   5       14.36       11.14      2.21 o
  -6   8   5        2.49        0.62      1.71 o
  -5   8   5        0.21        0.87      1.60 o
  -4   8   5        0.00       -0.45      1.55 o
  -3   8   5       15.16       19.47      2.37 o
  -2   8   5        3.43        4.54      3.31 o
  -1   8   5        0.00       -0.06      1.41 o
   0   8   5        1.37        0.84      0.95 o
   1   8   5        0.37        0.93      0.97 o
   2   8   5        2.97        2.73      1.61 o
   3   8   5       11.58       15.74      2.21 o
   4   8   5       20.18       17.85      2.41 o
   5   8   5       15.15       10.19      2.48 o
   6   8   5        0.61        2.05      1.78 o
   7   8   5       14.79       16.96      5.03 o
   8   8   5        0.00       -0.17      1.75 o
   9   8   5        0.43       -0.54      2.11 o
  10   8   5        1.02       -2.29      2.29 o
  11   8   5        0.08       -1.67      1.86 o
  -8   9   5       13.17        9.70      2.39 o
  -7   9   5       15.74       15.46      3.60 o
  -6   9   5        0.00        0.44      1.77 o
  -5   9   5        5.17        4.59      1.99 o
  -4   9   5       58.54       56.34      3.67 o
  -3   9   5       26.84       27.90      2.79 o
  -2   9   5       14.78       14.88      2.30 o
  -1   9   5        0.28        1.03      1.48 o
   0   9   5      142.33      151.86      7.23 o
   1   9   5        3.47        4.49      2.82 o
   2   9   5       26.95       36.52      2.70 o
   3   9   5        4.37        6.92      1.87 o
   4   9   5       29.80       37.23      3.10 o
   5   9   5       28.81       31.66      3.10 o
   6   9   5       56.64       66.59      4.01 o
   7   9   5        0.88        2.92      1.97 o
 -22   0   6       23.20        7.46      4.91 o
 -21   0   6       32.80       36.25      6.57 o
 -20   0   6       70.67       64.86      7.75 o
 -19   0   6        8.18       13.34      4.78 o
 -18   0   6       61.71       72.04      7.41 o
 -17   0   6      218.35      184.61     11.14 o
 -16   0   6       82.98       60.71      6.55 o
 -15   0   6       92.90       93.44      7.38 o
 -14   0   6       16.24       18.84      2.63 o
 -13   0   6      138.61      130.35      4.99 o
 -12   0   6        0.06       -0.15      1.13 o
 -11   0   6      314.42      311.89      6.58 o
 -10   0   6        7.50        7.66      1.27 o
  -9   0   6      115.18      121.58      3.55 o
  -8   0   6       15.01       15.72      1.45 o
  -7   0   6      163.82      203.48      4.66 o
  -6   0   6      485.79      533.70     12.75 o
  -5   0   6       37.66       47.36      1.87 o
  -4   0   6      517.62      522.33      8.19 o
  -3   0   6        7.32        6.10      0.93 o
  -2   0   6     2082.18     2172.99     28.81 o
  -1   0   6       70.39       90.31      2.78 o
   0   0   6      712.11      739.60     12.17 o
   1   0   6        0.03        1.10      0.77 o
   2   0   6      168.12      167.65      4.00 o
   3   0   6        3.00        5.92      1.21 o
   4   0   6      683.91      681.18     13.40 o
   5   0   6      166.59      161.65      4.13 o
   6   0   6      514.62      588.14     12.01 o
   7   0   6      620.20      741.12     14.57 o
   8   0   6      137.90      137.17      4.48 o
   9   0   6      549.31      541.67     11.48 o
  10   0   6      265.39      281.24      8.01 o
  11   0   6      240.83      240.13      6.72 o
  12   0   6      203.37      202.27      6.20 o
  13   0   6     1653.06     1588.20     29.09 o
  14   0   6      115.78      134.73      5.38 o
  15   0   6      697.49      648.82     17.81 o
  16   0   6       28.72       36.23      5.96 o
  17   0   6      333.86      290.92     15.26 o
  18   0   6      118.92      116.25      9.91 o
  19   0   6      102.32      111.51     10.11 o
  20   0   6        0.00       -1.57      4.02 o
 -21   1   6       35.18       39.22      4.52 o
 -20   1   6        2.18        0.46      1.24 o
 -19   1   6        7.08        6.95      1.63 o
 -18   1   6        7.81        6.73      1.70 o
 -17   1   6       61.02       56.96      4.35 o
 -16   1   6       29.89       28.54      2.49 o
 -15   1   6       36.00       28.06      1.93 o
 -14   1   6        9.02        6.99      1.33 o
 -13   1   6       24.26       25.54      1.45 o
 -12   1   6        1.00        2.39      0.80 o
 -11   1   6       83.16       80.19      1.96 o
 -10   1   6      482.72      490.18      6.41 o
  -9   1   6       15.94       15.78      1.05 o
  -8   1   6        7.82        7.37      0.75 o
  -7   1   6        6.05        5.21      0.78 o
  -6   1   6        7.01        7.36      0.79 o
  -5   1   6       23.37       33.47      1.25 o
  -4   1   6       38.99       32.81      1.83 o
  -3   1   6     1490.17     1585.57     16.93 o
  -2   1   6      132.70      138.33      3.19 o
  -1   1   6      699.05      711.36      8.92 o
   0   1   6        3.36        2.39      0.62 o
   1   1   6       14.88        8.79      1.24 o
   2   1   6      151.48      141.19      2.75 o
   3   1   6        3.52       10.51      0.93 o
   4   1   6      948.32      930.61     11.40 o
   5   1   6      152.89      143.56      3.10 o
   6   1   6      758.73      784.65     13.12 o
   7   1   6      154.93      166.57      3.88 o
   8   1   6       21.37       30.34      1.78 o
   9   1   6        0.15        0.22      0.89 o
  10   1   6        0.68        1.23      1.02 o
  11   1   6       10.61       11.68      2.05 o
  12   1   6       97.61      106.81      3.15 o
  13   1   6       20.51       19.70      1.94 o
  14   1   6      271.11      248.29      6.50 o
  15   1   6       99.96       95.87      4.12 o
  16   1   6       20.31       24.86      3.00 o
  17   1   6       47.16       56.07      4.95 o
  18   1   6       17.19       19.96      5.25 o
  19   1   6        1.71        3.49      3.73 o
  20   1   6        2.12        1.15      3.04 o
 -21   2   6        0.34       -2.65      2.65 o
 -20   2   6        0.64        0.68      2.84 o
 -19   2   6        3.04        4.09      4.13 o
 -18   2   6        0.10        0.63      2.54 o
 -17   2   6       48.04       43.26      4.74 o
 -16   2   6        0.09       -1.24      1.57 o
 -15   2   6       11.54       13.31      1.99 o
 -14   2   6       25.56       22.22      1.19 o
 -13   2   6      298.77      301.42      6.83 o
 -12   2   6      152.97      152.75      3.03 o
 -11   2   6       15.44       18.07      1.42 o
 -10   2   6      366.97      352.34      5.89 o
  -9   2   6      194.16      192.64      3.50 o
  -8   2   6      269.24      242.59      3.96 o
  -7   2   6      128.22      114.62      2.45 o
  -6   2   6       74.26       71.53      2.09 o
  -5   2   6      108.19       95.76      2.40 o
  -4   2   6       25.56       29.13      1.26 o
  -3   2   6      121.96      126.18      2.55 o
  -2   2   6      108.10      181.27      3.22 o
  -1   2   6       21.84       16.55      1.05 o
   0   2   6       85.90      115.37      2.46 o
   1   2   6        9.26        8.41      0.89 o
   2   2   6       27.10       21.33      1.27 o
   3   2   6      282.29      279.07      4.11 o
   4   2   6      126.41      130.24      2.56 o
   5   2   6      142.42      126.99      2.68 o
   6   2   6      201.78      198.88      3.58 o
   7   2   6        4.46        1.65      0.80 o
   8   2   6        2.94        1.86      0.97 o
   9   2   6       10.64       10.70      1.36 o
  10   2   6       40.44       35.85      1.98 o
  11   2   6      333.64      290.67      8.63 o
  12   2   6       48.87       51.08      2.98 o
  13   2   6      586.68      561.10     13.04 o
  14   2   6        6.85        9.61      2.02 o
  15   2   6       11.43       10.37      2.13 o
  16   2   6       23.17       27.27      2.75 o
  17   2   6        5.51       11.54      2.63 o
  18   2   6       28.72       36.37      5.90 o
  19   2   6       15.59       20.76      4.02 o
  20   2   6        6.21        5.51      4.78 o
 -20   3   6        0.05        1.26      2.89 o
 -19   3   6        0.48       -0.48      3.04 o
 -18   3   6        0.08       -1.93      1.93 o
 -17   3   6        0.15       -1.34      1.66 o
 -16   3   6      172.20      172.33      5.49 o
 -15   3   6      108.98      105.39      6.53 o
 -14   3   6      295.91      294.52      7.18 o
 -13   3   6        0.69        0.47      1.44 o
 -12   3   6        3.03        3.11      1.59 o
 -11   3   6       78.83       79.30      4.33 o
 -10   3   6     3594.47     3542.17     46.46 o
  -9   3   6       35.06       31.15      2.05 o
  -8   3   6       18.16       20.46      0.91 o
  -7   3   6      112.98      109.23      2.47 o
  -6   3   6      263.72      247.67      3.96 o
  -5   3   6        0.20        0.73      0.56 o
  -4   3   6       34.47       35.25      1.47 o
  -3   3   6      269.40      297.88      4.54 o
  -2   3   6       91.92       83.47      1.94 o
  -1   3   6       58.43       78.27      1.91 o
   0   3   6       87.05       80.44      1.98 o
   1   3   6      493.65      529.54      6.67 o
   2   3   6        9.13        9.40      1.09 o
   3   3   6     1303.93     1274.84     16.17 o
   4   3   6      137.51      131.83      3.65 o
   5   3   6      254.81      236.57      4.01 o
   6   3   6        9.72       11.48      1.05 o
   7   3   6       63.35       66.77      2.21 o
   8   3   6      221.05      207.62      4.11 o
   9   3   6      103.86       95.03      3.12 o
  10   3   6      352.57      357.38      7.88 o
  11   3   6        8.47        6.53      2.02 o
  12   3   6        1.28        2.10      1.78 o
  13   3   6      137.21      142.37      5.93 o
  14   3   6        5.20        2.91      2.05 o
  15   3   6       44.19       44.28      3.11 o
  16   3   6       25.90       24.98      2.76 o
  17   3   6       10.18       12.66      3.17 o
  18   3   6       26.97       35.36      3.72 o
  19   3   6        1.35        1.54      3.00 o
 -20   4   6        2.46        8.07      3.95 o
 -19   4   6       23.72       29.94      3.57 o
 -18   4   6        0.88        1.77      2.11 o
 -17   4   6       40.22       47.96      3.33 o
 -16   4   6       22.54       24.50      2.62 o
 -15   4   6       50.90       52.96      3.45 o
 -14   4   6        6.16        9.15      2.44 o
 -13   4   6      167.73      166.71      5.39 o
 -12   4   6       35.05       33.76      2.50 o
 -11   4   6      108.68      112.84      4.03 o
 -10   4   6      193.06      181.48      5.10 o
  -9   4   6      845.30      819.63     14.29 o
  -8   4   6        0.53       -0.33      1.37 o
  -7   4   6       76.66       80.23      2.77 o
  -6   4   6       89.15       86.88      2.52 o
  -5   4   6       14.29       17.69      0.89 o
  -4   4   6       75.99       73.32      1.93 o
  -3   4   6       19.92       16.10      0.99 o
  -2   4   6        0.05       -0.28      0.61 o
  -1   4   6        0.16        0.78      0.63 o
   0   4   6      501.34      512.08      6.54 o
   1   4   6       66.79       64.09      1.83 o
   2   4   6       47.02       50.15      1.75 o
   3   4   6      288.70      289.97      4.63 o
   4   4   6      787.49      758.81     10.40 o
   5   4   6        6.12        3.74      0.99 o
   6   4   6       84.08       86.70      2.96 o
   7   4   6      212.98      224.03      4.98 o
   8   4   6       69.68       65.67      3.10 o
   9   4   6       42.48       49.57      3.93 o
  10   4   6        3.19        4.50      1.54 o
  11   4   6      338.99      306.92      8.85 o
  12   4   6       45.03       44.02      3.67 o
  13   4   6       57.00       49.92      3.95 o
  14   4   6       20.25       28.08      4.43 o
  15   4   6       81.58       82.91      5.03 o
  16   4   6        8.81        7.88      2.18 o
  17   4   6        6.16        4.68      3.16 o
  18   4   6        1.95        1.36      1.98 o
 -18   5   6        3.35        2.56      1.93 o
 -17   5   6        1.99        3.11      2.10 o
 -16   5   6        5.38        7.98      2.21 o
 -15   5   6        0.71       -0.87      1.59 o
 -14   5   6       38.89       42.91      2.99 o
 -13   5   6       18.04       17.89      2.17 o
 -12   5   6        0.33       -0.70      2.12 o
 -11   5   6        1.09       -0.37      1.41 o
 -10   5   6        5.89        8.14      1.76 o
  -9   5   6        5.20        4.07      1.53 o
  -8   5   6       11.36       10.39      1.72 o
  -7   5   6        2.35        0.41      1.29 o
  -6   5   6       12.50       13.22      1.69 o
  -5   5   6        0.67        0.23      1.10 o
  -4   5   6        1.80        2.71      0.99 o
  -3   5   6      205.73      200.43      3.53 o
  -2   5   6       34.75       34.99      1.49 o
  -1   5   6      839.19      805.14      9.49 o
   0   5   6        0.84        0.41      0.71 o
   1   5   6      254.19      251.53      4.46 o
   2   5   6      188.44      183.65      4.50 o
   3   5   6        5.79        5.29      1.15 o
   4   5   6      477.00      458.99      7.83 o
   5   5   6      308.73      278.11      5.46 o
   6   5   6        3.00        3.99      1.77 o
   7   5   6        0.16       -0.86      1.30 o
   8   5   6       21.92       20.07      2.07 o
   9   5   6       12.73       12.77      1.91 o
  10   5   6       89.23       93.06      3.80 o
  11   5   6       42.30       41.89      4.09 o
  12   5   6        5.31        0.90      1.96 o
  13   5   6       17.22       22.53      3.24 o
  14   5   6       80.31       92.62      5.35 o
  15   5   6        1.20        1.91      3.30 o
  16   5   6       24.78       31.13      3.82 o
  17   5   6        0.20       -0.57      1.87 o
 -17   6   6        5.49        6.44      2.43 o
 -16   6   6        0.00       -0.16      1.75 o
 -15   6   6       53.50       56.66      3.36 o
 -14   6   6        1.93       -1.49      1.49 o
 -13   6   6        0.00        0.47      1.58 o
 -12   6   6        0.26        1.58      1.49 o
 -11   6   6        7.82        7.08      1.73 o
 -10   6   6        0.28       -1.24      1.24 o
  -9   6   6       23.07       25.86      2.28 o
  -8   6   6        0.26       -0.33      1.25 o
  -7   6   6       19.56       13.24      2.81 o
  -6   6   6       19.14       19.09      2.05 o
  -5   6   6        2.40        2.46      1.43 o
  -4   6   6       73.20       74.18      3.94 o
  -3   6   6       22.17       22.92      1.20 o
  -2   6   6      449.47      417.99      6.49 o
  -1   6   6       34.02       32.32      2.06 o
   0   6   6        3.77        3.55      1.24 o
   1   6   6        1.68        1.67      1.26 o
   2   6   6       77.87       67.61      2.79 o
   3   6   6       32.11       30.61      2.01 o
   4   6   6        8.57        6.82      1.20 o
   5   6   6      186.70      182.87      5.14 o
   6   6   6       45.30       44.79      3.06 o
   7   6   6        1.60        1.03      1.45 o
   8   6   6        0.01       -0.86      1.35 o
   9   6   6       42.64       45.52      2.94 o
  10   6   6        1.11        1.56      1.56 o
  11   6   6        3.05        1.35      1.61 o
  12   6   6        6.24        5.07      1.87 o
  13   6   6        0.39        2.66      2.49 o
  14   6   6        2.40        0.01      2.22 o
  15   6   6        1.33       -0.74      4.26 o
 -14   7   6        2.00        2.78      1.80 o
 -13   7   6        0.05       -1.10      2.31 o
 -12   7   6       56.12       64.43      3.52 o
 -11   7   6        0.47        0.28      1.65 o
 -10   7   6        5.59        6.54      1.81 o
  -9   7   6        5.65        6.21      1.72 o
  -8   7   6       34.69       33.06      2.87 o
  -7   7   6        7.28        4.53      1.80 o
  -6   7   6        4.86        4.27      1.85 o
  -5   7   6       16.24       16.83      2.29 o
  -4   7   6        0.00        2.25      1.66 o
  -3   7   6      244.55      205.38      6.43 o
  -2   7   6       33.07       28.76      1.58 o
  -1   7   6      110.81       92.56      3.19 o
   0   7   6        4.91        4.06      1.26 o
   1   7   6        2.61        3.34      1.22 o
   2   7   6       14.42       16.82      1.65 o
   3   7   6       17.34       16.14      1.44 o
   4   7   6        3.81        3.76      1.81 o
   5   7   6       11.40       13.62      2.30 o
   6   7   6       31.73       31.29      2.89 o
   7   7   6        2.08        7.75      2.07 o
   8   7   6       97.29       90.93      4.54 o
   9   7   6       42.38       40.20      3.34 o
  10   7   6      106.76      110.49      5.15 o
  11   7   6       18.16       23.19      2.96 o
  12   7   6      124.62      134.57      5.87 o
  13   7   6        4.69        2.47      2.65 o
 -11   8   6       44.71       61.75      3.96 o
 -10   8   6        3.43        4.43      1.95 o
  -9   8   6        1.14       -1.14      1.85 o
  -8   8   6        0.15        2.01      1.86 o
  -7   8   6        0.66        2.02      1.77 o
  -6   8   6        8.96        9.82      2.15 o
  -5   8   6        3.21        5.54      2.03 o
  -4   8   6       46.36       42.27      3.27 o
  -3   8   6       26.36       27.31      2.79 o
  -2   8   6       52.34       42.53      3.13 o
  -1   8   6        7.92        9.46      2.11 o
   0   8   6       36.52       34.52      2.26 o
   1   8   6        1.88        2.15      1.21 o
   2   8   6       42.06       50.30      3.23 o
   3   8   6       19.33       19.19      2.47 o
   4   8   6       23.44       23.98      2.74 o
   5   8   6       13.86       12.80      3.31 o
   6   8   6        6.46        7.41      2.19 o
   7   8   6       33.92       26.28      2.96 o
   8   8   6       13.92       13.61      2.54 o
   9   8   6        2.24        0.47      1.86 o
  10   8   6        1.88        2.45      2.13 o
  -6   9   6       31.19       35.23      3.33 o
  -5   9   6        2.93        2.13      2.08 o
  -4   9   6        0.99        3.13      2.02 o
  -3   9   6        2.99        3.65      1.87 o
  -2   9   6        0.02        0.79      2.25 o
  -1   9   6        4.11        6.15      1.86 o
   0   9   6        0.36        2.27      1.29 o
   1   9   6       34.59       41.72      2.50 o
   2   9   6        5.20        8.39      1.92 o
   3   9   6       33.20       38.04      3.10 o
   4   9   6        1.61        0.51      2.24 o
   5   9   6        1.73        1.80      1.88 o
 -21   1   7        1.15       -0.31      2.47 o
 -20   1   7        0.22        1.78      1.44 o
 -19   1   7       20.78       21.57      2.94 o
 -18   1   7       37.06       32.48      2.70 o
 -17   1   7       41.76       31.91      2.70 o
 -16   1   7       40.41       44.57      2.71 o
 -15   1   7        0.79        0.14      1.25 o
 -14   1   7        2.04        0.52      1.16 o
 -13   1   7       23.98       27.51      1.79 o
 -12   1   7        0.78        1.73      1.21 o
 -11   1   7      891.28      883.54     11.29 o
 -10   1   7       16.98       17.83      1.21 o
  -9   1   7       19.75       24.20      1.32 o
  -8   1   7       15.18       12.46      1.02 o
  -7   1   7      200.88      197.64      3.38 o
  -6   1   7       10.43       14.04      1.02 o
  -5   1   7      154.41      181.95      3.18 o
  -4   1   7      306.01      322.95      5.03 o
  -3   1   7       43.92       44.42      1.53 o
  -2   1   7     1353.12     1405.16     14.54 o
  -1   1   7      292.57      285.07      4.28 o
   0   1   7       93.54      102.46      2.44 o
   1   1   7       22.72       22.66      1.27 o
   2   1   7      459.70      498.69      6.94 o
   3   1   7      403.72      393.32      5.84 o
   4   1   7      642.00      626.52      8.39 o
   5   1   7       62.46       68.76      2.12 o
   6   1   7       33.72       29.49      1.78 o
   7   1   7      213.34      230.19      5.52 o
   8   1   7       10.83       14.90      1.55 o
   9   1   7       11.14       10.91      1.46 o
  10   1   7        0.01        0.88      1.10 o
  11   1   7        0.98        2.30      1.26 o
  12   1   7       51.65       54.26      2.64 o
  13   1   7       32.90       27.18      2.25 o
  14   1   7        4.41        5.23      1.87 o
  15   1   7       20.90       13.56      2.27 o
  16   1   7        9.38        8.59      2.54 o
  17   1   7       40.63       40.07      4.56 o
  18   1   7       13.70       15.39      3.79 o
  19   1   7        2.67        0.51      2.90 o
 -20   2   7       22.79       23.66      4.50 o
 -19   2   7        4.45        6.27      2.92 o
 -18   2   7       25.92       30.42      3.97 o
 -17   2   7       14.92       15.80      3.45 o
 -16   2   7       10.15       11.97      1.18 o
 -15   2   7        5.80        5.91      1.14 o
 -14   2   7        0.19       -0.81      0.99 o
 -13   2   7       64.02       62.06      2.16 o
 -12   2   7      100.48      107.86      2.86 o
 -11   2   7       99.95       94.87      2.55 o
 -10   2   7      948.89      882.69     11.22 o
  -9   2   7       27.05       23.70      1.39 o
  -8   2   7      259.78      267.82      4.46 o
  -7   2   7      178.03      174.30      3.68 o
  -6   2   7      169.82      150.74      5.64 o
  -5   2   7       30.36       23.33      1.35 o
  -4   2   7      235.09      223.82      3.90 o
  -3   2   7     1545.52     1617.97     18.80 o
  -2   2   7      194.67      219.86      3.89 o
  -1   2   7      147.01      127.37      2.78 o
   0   2   7        7.83        9.21      0.99 o
   1   2   7      143.04      136.71      2.93 o
   2   2   7       19.26       16.37      1.19 o
   3   2   7       32.72       29.40      1.45 o
   4   2   7       73.28       74.92      2.06 o
   5   2   7       21.26       20.64      1.32 o
   6   2   7        0.08        1.67      0.82 o
   7   2   7        3.34        2.81      0.99 o
   8   2   7       27.83       30.62      1.96 o
   9   2   7       20.28       17.81      1.64 o
  10   2   7        8.77       14.60      1.61 o
  11   2   7       19.14       19.09      2.11 o
  12   2   7        4.42        1.00      1.94 o
  13   2   7       46.75       50.82      3.78 o
  14   2   7       15.39       17.77      2.40 o
  15   2   7        7.86        6.77      2.03 o
  16   2   7        9.11       10.08      2.47 o
  17   2   7       25.01       33.34      4.59 o
  18   2   7        7.14        4.97      3.16 o
  19   2   7        2.56        8.49      3.58 o
 -20   3   7       49.18       66.16      6.77 o
 -19   3   7        2.02        0.84      2.63 o
 -18   3   7       20.37       22.71      3.29 o
 -17   3   7       10.94        7.92      2.57 o
 -16   3   7       13.42       16.82      2.36 o
 -15   3   7       23.50       22.39      2.57 o
 -14   3   7        4.63        3.05      1.75 o
 -13   3   7        0.32       -0.82      1.54 o
 -12   3   7        8.23        7.80      1.84 o
 -11   3   7      341.59      323.95      7.50 o
 -10   3   7      114.49      117.57      2.76 o
  -9   3   7     1130.13     1108.32     13.50 o
  -8   3   7       53.46       48.16      1.90 o
  -7   3   7      394.64      382.90      5.69 o
  -6   3   7      101.85      106.67      2.55 o
  -5   3   7      190.59      185.51      3.47 o
  -4   3   7      343.63      327.99      5.56 o
  -3   3   7      176.15      174.90      3.12 o
  -2   3   7      562.80      561.84      7.10 o
  -1   3   7       52.31       55.26      2.23 o
   0   3   7      307.87      307.86      4.60 o
   1   3   7       51.25       55.60      1.76 o
   2   3   7        5.63        2.28      0.86 o
   3   3   7      181.18      184.61      3.58 o
   4   3   7      111.53      124.80      2.87 o
   5   3   7       46.91       43.54      1.77 o
   6   3   7        0.04        0.46      0.84 o
   7   3   7        2.14        2.58      1.05 o
   8   3   7        3.79        2.21      1.30 o
   9   3   7        8.64        8.98      1.64 o
  10   3   7       26.15       34.48      3.12 o
  11   3   7       18.59       13.74      2.43 o
  12   3   7       13.99       21.86      2.84 o
  13   3   7        4.49       11.14      2.45 o
  14   3   7       65.59       67.72      4.49 o
  15   3   7       30.10       37.24      4.04 o
  16   3   7        4.09        5.60      2.08 o
  17   3   7        2.15        3.73      3.09 o
  18   3   7        3.14        1.00      2.46 o
 -19   4   7        6.26       14.52      3.09 o
 -18   4   7       26.72       37.92      3.26 o
 -17   4   7        1.46        2.63      1.91 o
 -16   4   7       55.00       60.28      3.59 o
 -15   4   7        7.46        5.34      1.91 o
 -14   4   7       21.66       19.33      2.36 o
 -13   4   7        2.85        2.02      1.63 o
 -12   4   7      288.38      271.93      6.90 o
 -11   4   7       11.43       12.60      1.97 o
 -10   4   7       11.28       11.48      1.88 o
  -9   4   7       17.16       13.25      1.94 o
  -8   4   7        1.06       -1.40      1.82 o
  -7   4   7       27.76       28.64      2.47 o
  -6   4   7       64.59       56.08      1.81 o
  -5   4   7      145.56      113.90      2.59 o
  -4   4   7       57.22       46.90      1.60 o
  -3   4   7       96.05       90.76      2.18 o
  -2   4   7        2.81        4.10      0.83 o
  -1   4   7      267.27      277.22      4.30 o
   0   4   7        4.17        3.23      0.85 o
   1   4   7        1.16        1.06      0.78 o
   2   4   7       46.54       44.77      1.77 o
   3   4   7      238.49      229.85      4.17 o
   4   4   7      130.36      127.62      3.23 o
   5   4   7       13.55       12.77      1.23 o
   6   4   7      111.54      113.45      4.18 o
   7   4   7       11.15        8.04      1.49 o
   8   4   7        0.28       -0.94      1.33 o
   9   4   7        2.33        0.74      1.43 o
  10   4   7        0.44       -1.23      1.23 o
  11   4   7       94.13       98.24      7.93 o
  12   4   7      151.23      151.55      6.30 o
  13   4   7       76.21       77.65      4.79 o
  14   4   7      149.74      147.50      9.12 o
  15   4   7        0.38       -1.87      1.87 o
  16   4   7        4.57        4.73      2.86 o
  17   4   7        3.69        6.41      2.19 o
  18   4   7        4.20       10.25      5.52 o
 -18   5   7        2.34        8.11      3.47 o
 -17   5   7        7.68        7.82      3.04 o
 -16   5   7       13.43       13.92      2.43 o
 -15   5   7       16.46       18.16      2.57 o
 -14   5   7        0.12        0.48      1.56 o
 -13   5   7       14.46       11.66      2.13 o
 -12   5   7        0.80       -1.36      1.36 o
 -11   5   7       40.38       43.26      2.92 o
 -10   5   7       42.32       39.39      2.76 o
  -9   5   7       56.54       47.40      2.87 o
  -8   5   7       14.02       16.66      2.32 o
  -7   5   7       13.40       12.39      2.27 o
  -6   5   7       16.05       13.88      1.89 o
  -5   5   7       18.00       15.25      1.08 o
  -4   5   7      452.41      381.37      8.80 o
  -3   5   7       43.55       38.55      1.63 o
  -2   5   7      178.68      181.32      3.57 o
  -1   5   7        4.02        3.88      1.10 o
   0   5   7      139.85      121.76      3.10 o
   1   5   7       49.69       49.51      2.14 o
   2   5   7       39.49       36.86      2.07 o
   3   5   7      398.69      372.85      6.92 o
   4   5   7      480.88      446.21      7.92 o
   5   5   7        1.06        1.99      1.18 o
   6   5   7        7.41        4.70      1.60 o
   7   5   7        0.29       -1.30      1.32 o
   8   5   7        2.26        2.22      1.42 o
   9   5   7       17.88       15.33      2.12 o
  10   5   7        0.33       -1.01      1.49 o
  11   5   7      132.43      121.79      4.67 o
  12   5   7        0.04        3.68      2.34 o
  13   5   7        0.58        1.67      2.23 o
  14   5   7       23.02       16.75      3.72 o
  15   5   7        9.72        9.10      3.75 o
  16   5   7        9.56       17.90      3.43 o
 -16   6   7       24.40       29.40      3.01 o
 -15   6   7       37.36       47.48      3.60 o
 -14   6   7      105.29      128.90      5.04 o
 -13   6   7        0.40       -0.05      1.74 o
 -12   6   7       23.35       27.32      2.63 o
 -11   6   7       13.07       13.45      2.26 o
 -10   6   7        0.00        1.12      1.77 o
  -9   6   7        0.11       -0.69      1.37 o
  -8   6   7        4.44        3.20      1.62 o
  -7   6   7        9.43        8.38      1.83 o
  -6   6   7       34.93       33.45      2.52 o
  -5   6   7       31.76       26.34      2.35 o
  -4   6   7       30.73       26.46      2.30 o
  -3   6   7       23.58       18.04      1.61 o
  -2   6   7       27.50       25.79      2.47 o
  -1   6   7       86.22       72.84      3.05 o
   0   6   7        0.20        0.50      1.17 o
   1   6   7      256.23      232.07      8.30 o
   2   6   7        3.79        7.87      1.65 o
   3   6   7      319.65      303.10      6.78 o
   4   6   7      217.84      200.04      7.89 o
   5   6   7      163.61      156.52      4.93 o
   6   6   7        0.01       -0.22      1.43 o
   7   6   7       13.47       16.11      2.14 o
   8   6   7       66.53       69.32      3.91 o
   9   6   7        0.04       -0.41      1.46 o
  10   6   7        0.16        2.43      1.65 o
  11   6   7       23.98       28.98      2.75 o
  12   6   7        1.29       -0.51      1.62 o
  13   6   7        0.01        2.16      2.78 o
  14   6   7      107.48      105.57      6.07 o
 -14   7   7        3.26        0.64      5.18 o
 -13   7   7       14.43       21.69      2.61 o
 -12   7   7        4.10        5.63      1.88 o
 -11   7   7       58.20       66.22      3.62 o
 -10   7   7        0.73       -0.29      1.60 o
  -9   7   7        0.20       -0.83      1.69 o
  -8   7   7        4.45        6.10      2.08 o
  -7   7   7        0.13       -1.33      1.69 o
  -6   7   7       37.94       34.39      3.08 o
  -5   7   7       12.87       16.55      2.69 o
  -4   7   7        8.36        5.31      1.97 o
  -3   7   7       13.21       12.16      2.25 o
  -2   7   7       92.08       94.68      4.39 o
  -1   7   7       40.79       39.26      2.49 o
   0   7   7      158.92      130.03      4.20 o
   1   7   7       17.53       14.41      1.79 o
   2   7   7        8.11        6.02      1.50 o
   3   7   7        5.81        6.23      1.34 o
   4   7   7       23.89       17.19      2.46 o
   5   7   7       11.52       11.68      2.26 o
   6   7   7       34.70       43.33      3.38 o
   7   7   7       56.30       59.36      3.84 o
   8   7   7       14.18        7.77      2.26 o
   9   7   7        2.64        2.91      2.09 o
  10   7   7        2.98        5.02      3.75 o
  11   7   7        6.35        7.36      2.42 o
  12   7   7        1.42        1.95      2.18 o
 -10   8   7       28.68       28.30      3.15 o
  -9   8   7        3.53        5.45      2.27 o
  -8   8   7        0.29        2.02      1.87 o
  -7   8   7        0.34        3.40      2.01 o
  -6   8   7        3.05       -1.87      1.87 o
  -5   8   7       23.91       22.59      3.77 o
  -4   8   7        3.29        3.66      1.98 o
  -3   8   7       29.15       28.06      2.98 o
  -2   8   7       28.53       28.59      2.95 o
  -1   8   7        4.10        0.97      1.66 o
   0   8   7       12.29       14.28      1.81 o
   1   8   7       11.18        9.71      1.58 o
   2   8   7        7.87        8.84      1.71 o
   3   8   7        0.71        0.93      1.70 o
   4   8   7        8.20        4.51      2.07 o
   5   8   7       17.87       18.71      2.67 o
   6   8   7       12.82       13.68      2.62 o
   7   8   7        5.76        3.58      2.43 o
   8   8   7       10.80        9.46      2.47 o
   9   8   7        0.12        1.27      3.03 o
  -3   9   7       24.91       20.34      4.24 o
  -2   9   7        0.77        0.89      1.95 o
  -1   9   7        0.00       -0.93      2.48 o
   0   9   7        0.58        2.74      1.66 o
   1   9   7        7.85        6.55      1.97 o
   2   9   7        0.10        3.36      2.09 o
 -20   0   8       33.05       38.70      3.89 o
 -19   0   8        8.55        6.53      4.97 o
 -18   0   8        0.20        3.98      2.34 o
 -17   0   8       11.54        6.60      4.42 o
 -16   0   8       24.21       18.87      3.73 o
 -15   0   8        0.21       -1.58      1.58 o
 -14   0   8       91.81       85.63      5.49 o
 -13   0   8      442.58      422.93     12.94 o
 -12   0   8      266.13      262.04      6.41 o
 -11   0   8        0.21        3.69      1.38 o
 -10   0   8      407.93      400.09      8.93 o
  -9   0   8      714.98      723.06     12.90 o
  -8   0   8       17.03       11.51      1.43 o
  -7   0   8      170.21      174.36      4.18 o
  -6   0   8        6.07       10.01      2.71 o
  -5   0   8        0.60        0.18      1.02 o
  -4   0   8        1.75        3.61      1.21 o
  -3   0   8       39.56       30.10      2.05 o
  -2   0   8     1314.52     1350.96     21.36 o
  -1   0   8       30.41       22.11      1.83 o
   0   0   8        0.11        2.00      1.13 o
   1   0   8        8.25        1.47      1.09 o
   2   0   8        2.36       -0.73      1.00 o
   3   0   8        0.88       -0.04      1.18 o
   4   0   8      235.31      239.13      6.66 o
   5   0   8       48.36       54.38      3.12 o
   6   0   8        9.52       10.86      1.79 o
   7   0   8        3.62        6.97      2.16 o
   8   0   8       25.82       29.78      3.29 o
   9   0   8       43.56       35.46      3.49 o
  10   0   8      115.21      112.20      5.71 o
  11   0   8      177.71      163.05      7.30 o
  12   0   8       23.57       19.62      2.59 o
  13   0   8      284.32      270.67      8.13 o
  14   0   8       20.28       13.04      4.73 o
  15   0   8      125.19      104.79      9.05 o
  16   0   8       12.03       23.94      5.59 o
  17   0   8       88.47       71.21      8.41 o
  18   0   8      204.58      240.76     14.60 o
  19   0   8      143.17      164.18     12.36 o
 -20   1   8        5.16        3.31      3.07 o
 -19   1   8        0.10        1.55      1.58 o
 -18   1   8        2.63        0.00      1.63 o
 -17   1   8        0.76       -1.01      1.78 o
 -16   1   8        0.23        1.22      1.61 o
 -15   1   8        0.93       -1.31      1.31 o
 -14   1   8       37.34       39.66      3.34 o
 -13   1   8       16.79       21.74      1.93 o
 -12   1   8      615.51      606.83      9.41 o
 -11   1   8       32.21       34.56      1.82 o
 -10   1   8      854.83      899.05     11.62 o
  -9   1   8        2.29        2.19      0.89 o
  -8   1   8       66.40       69.14      2.34 o
  -7   1   8      104.92      114.56      2.62 o
  -6   1   8      126.08      135.49      2.86 o
  -5   1   8       75.44       84.93      2.22 o
  -4   1   8       63.01       56.22      1.90 o
  -3   1   8      794.14      835.10      9.45 o
  -2   1   8       26.13       33.03      1.49 o
  -1   1   8      309.98      301.26      4.97 o
   0   1   8       77.41       69.81      2.21 o
   1   1   8      213.55      191.45      3.72 o
   2   1   8       32.84       36.45      1.81 o
   3   1   8       34.87       34.31      1.66 o
   4   1   8      120.97      125.35      2.99 o
   5   1   8       71.86       85.06      2.70 o
   6   1   8        8.74        5.99      1.32 o
   7   1   8       48.54       43.23      2.53 o
   8   1   8       13.42       17.08      1.98 o
   9   1   8        0.81       -0.42      1.09 o
  10   1   8        7.01        9.70      1.58 o
  11   1   8        0.17       -0.57      1.44 o
  12   1   8       29.07       23.10      2.43 o
  13   1   8        0.00        0.02      1.65 o
  14   1   8       28.47       26.94      2.77 o
  15   1   8       21.79       21.77      3.10 o
  16   1   8        7.15        8.81      3.34 o
  17   1   8        4.86        0.12      3.99 o
  18   1   8        2.61        0.83      3.00 o
 -20   2   8        0.57        3.24      3.04 o
 -19   2   8        3.26        8.57      3.28 o
 -18   2   8        0.91        5.70      2.77 o
 -17   2   8        0.21        1.13      0.99 o
 -16   2   8        3.11        1.66      1.65 o
 -15   2   8        2.91        0.11      1.09 o
 -14   2   8        5.52        3.81      1.22 o
 -13   2   8        2.22        3.34      1.25 o
 -12   2   8       19.78       18.01      1.75 o
 -11   2   8      338.15      346.63      7.00 o
 -10   2   8       27.39       23.43      1.80 o
  -9   2   8       87.00       91.40      3.02 o
  -8   2   8        0.00       -0.80      1.12 o
  -7   2   8       18.04       23.68      1.48 o
  -6   2   8       26.84       25.75      1.50 o
  -5   2   8       39.66       39.95      1.72 o
  -4   2   8       11.36       11.30      1.18 o
  -3   2   8       11.25       14.74      1.56 o
  -2   2   8       14.92       10.66      1.10 o
  -1   2   8        2.10        3.29      0.89 o
   0   2   8        1.22        1.55      0.84 o
   1   2   8       58.99       49.54      1.91 o
   2   2   8      152.97      152.83      4.10 o
   3   2   8       53.24       45.85      1.92 o
   4   2   8      332.75      314.63      5.26 o
   5   2   8      124.01      126.93      3.08 o
   6   2   8        1.27        0.41      0.95 o
   7   2   8        3.84        2.68      1.12 o
   8   2   8        0.65        0.89      1.17 o
   9   2   8       25.93       19.94      1.87 o
  10   2   8        0.46        0.07      1.32 o
  11   2   8      202.03      173.89      7.00 o
  12   2   8       47.82       47.87      3.77 o
  13   2   8        3.07        4.05      2.09 o
  14   2   8       30.83       33.71      3.48 o
  15   2   8        0.23        0.45      1.98 o
  16   2   8        1.38        0.60      2.18 o
  17   2   8        0.35       -1.27      3.65 o
  18   2   8       12.03       14.17      3.92 o
 -19   3   8       26.24       30.88      4.35 o
 -18   3   8       56.54       61.45      4.86 o
 -17   3   8       49.21       50.42      5.17 o
 -16   3   8       36.14       39.75      3.13 o
 -15   3   8       46.86       51.77      3.34 o
 -14   3   8        0.49        2.60      1.72 o
 -13   3   8        6.32        6.31      1.89 o
 -12   3   8        2.26        2.70      0.94 o
 -11   3   8       22.75       23.56      1.37 o
 -10   3   8        6.08        6.35      1.10 o
  -9   3   8      152.92      143.50      3.41 o
  -8   3   8      218.05      206.11      3.92 o
  -7   3   8       27.86       28.35      1.58 o
  -6   3   8      121.99      120.99      2.93 o
  -5   3   8       72.12       62.43      2.33 o
  -4   3   8        4.98        3.94      0.95 o
  -3   3   8      168.20      180.43      3.65 o
  -2   3   8       30.97       34.65      1.66 o
  -1   3   8       10.49       12.15      1.13 o
   0   3   8       25.91       20.40      1.32 o
   1   3   8        4.02        5.73      1.08 o
   2   3   8      619.26      566.47      7.51 o
   3   3   8        8.43        5.52      1.08 o
   4   3   8     1284.21     1255.15     15.34 o
   5   3   8      946.67      929.85     12.10 o
   6   3   8       14.56       12.22      1.42 o
   7   3   8       39.27       40.48      2.09 o
   8   3   8       78.97       81.63      3.16 o
   9   3   8       71.87       63.32      3.93 o
  10   3   8      109.03      123.67      5.39 o
  11   3   8        0.65        2.98      1.98 o
  12   3   8      327.99      297.17      9.06 o
  13   3   8        0.19        1.88      2.03 o
  14   3   8        1.42        0.18      2.15 o
  15   3   8        6.20       -0.89      2.12 o
  16   3   8       20.16       21.55      2.81 o
  17   3   8        0.29       -0.18      3.57 o
 -18   4   8       79.86       96.14      5.75 o
 -17   4   8       77.61       91.54      4.69 o
 -16   4   8       36.82       41.80      3.30 o
 -15   4   8        6.09       10.14      2.18 o
 -14   4   8       25.19       31.19      2.83 o
 -13   4   8       20.79       31.93      6.04 o
 -12   4   8        2.94        5.41      1.84 o
 -11   4   8       33.05       36.49      2.78 o
 -10   4   8       27.96       29.95      2.58 o
  -9   4   8       21.72       16.64      3.51 o
  -8   4   8        0.50       -0.22      0.77 o
  -7   4   8        7.62        6.89      1.12 o
  -6   4   8       22.70       16.50      1.36 o
  -5   4   8        5.16        4.70      1.00 o
  -4   4   8       77.33       66.89      2.19 o
  -3   4   8       69.32       64.72      3.25 o
  -2   4   8       14.81       21.77      1.49 o
  -1   4   8       30.62       25.54      1.57 o
   0   4   8       43.48       46.16      2.03 o
   1   4   8        6.26        4.12      1.10 o
   2   4   8       22.41       16.36      1.42 o
   3   4   8       21.86       26.88      1.74 o
   4   4   8      166.08      162.58      3.56 o
   5   4   8      205.19      213.63      4.60 o
   6   4   8      119.55      128.17      3.45 o
   7   4   8       41.30       41.75      3.30 o
   8   4   8       59.08       56.72      3.51 o
   9   4   8       14.83       16.52      2.20 o
  10   4   8        6.85       11.79      2.19 o
  11   4   8      290.61      292.45      9.88 o
  12   4   8        0.44        0.90      2.07 o
  13   4   8        1.79       -0.78      1.93 o
  14   4   8        7.52        5.33      3.05 o
  15   4   8       12.41        7.11      3.36 o
  16   4   8       22.26       22.25      3.80 o
 -17   5   8       38.72       43.86      4.09 o
 -16   5   8       15.92       19.07      2.80 o
 -15   5   8        0.24       -0.28      1.85 o
 -14   5   8        1.22       -1.70      1.70 o
 -13   5   8        1.02        0.43      1.70 o
 -12   5   8      104.15      110.50      5.29 o
 -11   5   8       28.84       32.60      2.79 o
 -10   5   8       78.91       80.73      3.80 o
  -9   5   8        1.82        2.12      1.55 o
  -8   5   8      106.24      102.31      4.07 o
  -7   5   8       43.17       35.04      2.67 o
  -6   5   8       18.79       21.38      1.26 o
  -5   5   8       12.52        9.13      1.29 o
  -4   5   8        6.92        4.89      2.09 o
  -3   5   8        6.97        9.06      1.40 o
  -2   5   8       19.66       19.66      1.60 o
  -1   5   8        1.51        2.50      1.08 o
   0   5   8       34.65       32.43      1.90 o
   1   5   8       53.17       52.92      2.55 o
   2   5   8        9.85       10.34      1.53 o
   3   5   8       30.98       28.18      2.05 o
   4   5   8        2.09        2.96      1.32 o
   5   5   8        0.03       -1.00      1.22 o
   6   5   8        8.13        5.63      1.39 o
   7   5   8        0.01       -0.23      1.44 o
   8   5   8       19.06       16.30      2.27 o
   9   5   8        2.53        1.64      2.64 o
  10   5   8        9.15       12.80      2.17 o
  11   5   8        0.09        0.94      1.65 o
  12   5   8        3.09        0.08      1.97 o
  13   5   8       20.16       19.25      6.61 o
  14   5   8        0.85        2.11      2.41 o
  15   5   8        8.57       13.90      3.25 o
 -15   6   8        3.41        2.01      2.42 o
 -14   6   8        1.89        2.24      2.00 o
 -13   6   8        0.25        2.94      1.89 o
 -12   6   8       10.80       14.52      2.37 o
 -11   6   8        0.03        0.05      1.66 o
 -10   6   8       22.63       24.33      2.61 o
  -9   6   8       35.22       31.68      2.74 o
  -8   6   8        2.29       -1.08      1.53 o
  -7   6   8        0.34       -0.60      1.95 o
  -6   6   8       30.41       31.35      2.65 o
  -5   6   8        0.25        3.89      1.58 o
  -4   6   8      165.28      143.15      5.73 o
  -3   6   8       20.92       17.45      1.75 o
  -2   6   8       30.18       29.07      2.15 o
  -1   6   8       15.76       17.25      1.92 o
   0   6   8       79.52       65.45      5.26 o
   1   6   8        2.07        0.56      1.38 o
   2   6   8        9.25       12.03      1.75 o
   3   6   8       14.06       14.78      1.85 o
   4   6   8       26.49       26.32      2.19 o
   5   6   8        7.57        9.40      1.57 o
   6   6   8        2.41        1.47      1.84 o
   7   6   8       10.23        9.05      1.99 o
   8   6   8        0.01       -1.01      1.45 o
   9   6   8        0.30        2.69      1.72 o
  10   6   8        7.89        8.22      2.12 o
  11   6   8        2.52       -1.31      2.49 o
  12   6   8       35.01       35.57      3.99 o
  13   6   8       95.59      110.59      7.10 o
 -12   7   8        4.82        6.43      2.10 o
 -11   7   8        0.08       -1.52      2.06 o
 -10   7   8        0.18        3.24      2.03 o
  -9   7   8        0.55       -1.70      1.70 o
  -8   7   8        0.01        0.47      1.89 o
  -7   7   8        0.66       -1.71      1.71 o
  -6   7   8        1.94       -1.26      1.69 o
  -5   7   8        4.83        2.41      1.92 o
  -4   7   8        5.31        4.54      2.16 o
  -3   7   8      216.08      200.23      6.06 o
  -2   7   8       48.22       48.38      2.61 o
  -1   7   8      207.81      164.03      4.81 o
   0   7   8        3.71        0.49      1.33 o
   1   7   8        1.00        1.65      1.31 o
   2   7   8        4.14        7.67      1.63 o
   3   7   8        0.73        0.26      1.25 o
   4   7   8        1.02        1.03      1.23 o
   5   7   8        1.45        3.04      3.08 o
   6   7   8        0.39        1.52      1.76 o
   7   7   8        2.04        0.53      1.87 o
   8   7   8        0.21       -1.81      1.81 o
   9   7   8       12.92       16.14      2.84 o
  10   7   8       12.42       19.58      4.70 o
  11   7   8       10.03       15.83      3.52 o
  -8   8   8        2.11        3.89      2.24 o
  -7   8   8        1.88        0.60      1.98 o
  -6   8   8        0.38       -0.25      1.97 o
  -5   8   8        0.02       -0.28      2.69 o
  -4   8   8       69.15       55.33      4.09 o
  -3   8   8       26.32       25.93      4.27 o
  -2   8   8       17.49       17.74      2.69 o
  -1   8   8        1.07        2.23      1.19 o
   0   8   8        1.02        1.16      1.53 o
   1   8   8        0.60        1.07      1.34 o
   2   8   8       38.71       43.42      2.51 o
   3   8   8        1.80        4.04      1.95 o
   4   8   8       16.69       16.46      2.69 o
   5   8   8        0.00       -1.09      1.88 o
   6   8   8        4.34        6.25      2.24 o
   7   8   8        1.70        4.37      2.19 o
 -19   1   9        0.25       -1.09      1.60 o
 -18   1   9       12.52       16.16      5.39 o
 -17   1   9       10.19       11.99      2.20 o
 -16   1   9       15.06       13.53      2.35 o
 -15   1   9      110.43       97.12      4.64 o
 -14   1   9        1.66       -0.47      1.42 o
 -13   1   9       62.72       60.94      2.94 o
 -12   1   9      117.36      124.57      3.99 o
 -11   1   9       53.55       57.74      2.56 o
 -10   1   9      155.97      159.27      3.68 o
  -9   1   9      410.83      398.15      6.42 o
  -8   1   9        1.41       -0.70      1.00 o
  -7   1   9       49.17       43.71      2.23 o
  -6   1   9       62.14       56.83      1.87 o
  -5   1   9        4.11        0.73      0.76 o
  -4   1   9       20.70       26.28      1.51 o
  -3   1   9       20.48       17.50      1.31 o
  -2   1   9       77.73       82.07      2.50 o
  -1   1   9        3.99        5.54      1.06 o
   0   1   9      230.12      214.17      4.18 o
   1   1   9       52.63       53.64      2.10 o
   2   1   9      118.89      116.01      3.00 o
   3   1   9      261.02      258.11      4.76 o
   4   1   9        1.11       -0.59      0.89 o
   5   1   9      172.33      182.06      4.29 o
   6   1   9       65.18       59.72      2.77 o
   7   1   9        0.27       -1.23      1.23 o
   8   1   9       15.91       18.03      2.11 o
   9   1   9        3.05        1.53      1.36 o
  10   1   9        5.60        2.04      1.67 o
  11   1   9        8.29        4.73      1.78 o
  12   1   9        2.19        1.28      1.65 o
  13   1   9        6.47       10.21      2.26 o
  14   1   9        2.65       -1.96      1.96 o
  15   1   9       20.22       22.43      3.34 o
  16   1   9        1.39       -1.95      4.17 o
  17   1   9       12.59       10.29      5.08 o
 -19   2   9       28.16       35.25      4.79 o
 -18   2   9        4.22       10.22      3.43 o
 -17   2   9        7.15        9.89      1.61 o
 -16   2   9        0.18        0.07      1.27 o
 -15   2   9       15.20       16.74      2.43 o
 -14   2   9       66.17       69.67      3.03 o
 -13   2   9        0.99        0.70      1.29 o
 -12   2   9      130.22      131.51      4.07 o
 -11   2   9        8.85        9.41      1.95 o
 -10   2   9      110.11      114.46      4.94 o
  -9   2   9       43.61       44.46      3.25 o
  -8   2   9      238.52      228.87      4.88 o
  -7   2   9      119.33      103.92      3.18 o
  -6   2   9      197.75      189.17      4.33 o
  -5   2   9       22.69       25.71      1.78 o
  -4   2   9       76.39       79.41      2.50 o
  -3   2   9       11.56       10.56      1.39 o
  -2   2   9        0.00        0.68      0.90 o
  -1   2   9      539.08      520.75      7.69 o
   0   2   9        0.69        0.62      0.90 o
   1   2   9      282.42      282.75      5.04 o
   2   2   9        2.12        3.23      1.06 o
   3   2   9        7.23        7.95      1.22 o
   4   2   9        0.02        1.45      0.99 o
   5   2   9        1.51        2.61      1.09 o
   6   2   9        0.09        1.64      1.02 o
   7   2   9        7.00        5.27      1.30 o
   8   2   9        1.52        2.26      1.36 o
   9   2   9       19.98       19.69      2.29 o
  10   2   9       11.91       11.18      2.02 o
  11   2   9       12.80       17.57      2.87 o
  12   2   9      145.11      150.61      7.76 o
  13   2   9       16.62       16.74      4.57 o
  14   2   9       16.54       17.12      2.99 o
  15   2   9       10.18        9.48      2.30 o
  16   2   9        7.54       13.61      2.99 o
  17   2   9       10.30        8.33      3.80 o
 -18   3   9        7.88       12.29      3.63 o
 -17   3   9       20.66       22.35      3.35 o
 -16   3   9        2.78        3.10      1.94 o
 -15   3   9       11.91       14.73      2.55 o
 -14   3   9        0.14       -1.79      1.79 o
 -13   3   9        5.78        7.61      1.39 o
 -12   3   9        0.92       -0.84      1.76 o
 -11   3   9        7.16        5.18      1.32 o
 -10   3   9        3.94        4.82      1.33 o
  -9   3   9       77.02       72.94      2.93 o
  -8   3   9        5.78        3.71      1.31 o
  -7   3   9      213.39      194.50      4.37 o
  -6   3   9      314.79      315.28      7.10 o
  -5   3   9      232.60      222.77      4.74 o
  -4   3   9        2.95        2.83      1.17 o
  -3   3   9        3.96        4.47      1.21 o
  -2   3   9      463.47      465.23      7.67 o
  -1   3   9      138.94      141.26      3.69 o
   0   3   9      171.62      175.44      3.80 o
   1   3   9       60.81       58.99      2.17 o
   2   3   9      309.28      309.89      5.09 o
   3   3   9        1.12        0.90      1.01 o
   4   3   9        5.99        3.29      1.17 o
   5   3   9       54.18       60.08      2.34 o
   6   3   9       38.94       39.54      2.01 o
   7   3   9        0.25       -0.89      1.02 o
   8   3   9       11.21        9.80      1.99 o
   9   3   9        3.02        0.53      1.76 o
  10   3   9       10.54       12.77      2.61 o
  11   3   9       37.52       31.42      3.39 o
  12   3   9        0.65        0.16      2.23 o
  13   3   9      127.69      122.84      6.84 o
  14   3   9        5.21        9.80      2.71 o
  15   3   9       18.56       22.06      6.21 o
  16   3   9        0.30       -0.64      2.75 o
 -17   4   9       14.86       11.75      2.57 o
 -16   4   9        3.82        3.23      2.05 o
 -15   4   9       12.09       14.45      2.47 o
 -14   4   9       10.88       13.72      2.38 o
 -13   4   9        1.81        2.51      1.88 o
 -12   4   9       16.02       11.73      2.23 o
 -11   4   9        0.35        1.06      1.64 o
 -10   4   9      128.08      121.18      3.88 o
  -9   4   9        1.13        2.53      1.09 o
  -8   4   9        7.72        5.46      2.10 o
  -7   4   9        7.08        8.23      1.41 o
  -6   4   9       42.46       41.02      2.31 o
  -5   4   9        5.57        8.48      1.79 o
  -4   4   9       52.74       54.05      3.81 o
  -3   4   9       68.56       63.83      2.55 o
  -2   4   9        4.36        1.94      1.08 o
  -1   4   9       54.87       54.06      2.21 o
   0   4   9        0.17       -0.46      0.98 o
   1   4   9        4.75        2.22      1.09 o
   2   4   9      172.61      165.68      3.77 o
   3   4   9       21.80       19.62      1.59 o
   4   4   9      157.20      152.04      3.96 o
   5   4   9       72.87       76.18      2.85 o
   6   4   9       13.54       13.55      2.20 o
   7   4   9        1.49        0.93      1.55 o
   8   4   9        0.11       -1.48      1.48 o
   9   4   9        2.67        2.12      2.83 o
  10   4   9       24.81       28.11      3.34 o
  11   4   9        1.05       -0.73      2.10 o
  12   4   9       25.20       23.39      4.32 o
  13   4   9       43.94       36.13      5.09 o
  14   4   9        6.94        4.89      2.64 o
  15   4   9        4.05        4.08      2.63 o
 -16   5   9        4.99        6.28      2.78 o
 -15   5   9        0.00        1.39      2.18 o
 -14   5   9        3.66        2.35      2.04 o
 -13   5   9       74.60       88.45      4.45 o
 -12   5   9        3.62        1.08      1.82 o
 -11   5   9       18.56       20.88      2.70 o
 -10   5   9        0.29       -1.00      1.58 o
  -9   5   9       28.57       30.48      4.25 o
  -8   5   9        2.82        1.77      1.68 o
  -7   5   9        4.50        2.35      2.46 o
  -6   5   9       10.58        6.88      1.32 o
  -5   5   9        0.38        0.91      1.14 o
  -4   5   9       21.49       23.63      2.27 o
  -3   5   9        3.79        4.30      1.35 o
  -2   5   9       14.33       12.68      1.64 o
  -1   5   9        0.05       -0.69      1.09 o
   0   5   9        0.49       -0.73      1.22 o
   1   5   9        2.88        0.93      1.35 o
   2   5   9       10.54        8.33      1.56 o
   3   5   9       24.25       19.16      1.94 o
   4   5   9        1.67       -0.67      1.22 o
   5   5   9      126.70      115.31      3.84 o
   6   5   9       38.70       36.63      2.37 o
   7   5   9        0.05       -1.36      1.36 o
   8   5   9        1.25        0.63      1.62 o
   9   5   9        0.14       -1.55      1.55 o
  10   5   9       26.96       35.28      3.20 o
  11   5   9       17.24       20.82      3.31 o
  12   5   9       45.15       53.29      5.60 o
  13   5   9       57.42       55.16      4.70 o
  14   5   9        4.09       -2.83      2.83 o
 -14   6   9       38.04       34.19      7.60 o
 -13   6   9        3.37        3.15      2.21 o
 -12   6   9      214.41      262.41     13.23 o
 -11   6   9        0.20        0.53      2.26 o
 -10   6   9       59.91       73.46      3.99 o
  -9   6   9        4.21        1.27      1.80 o
  -8   6   9        6.84        8.59      2.10 o
  -7   6   9       28.80       29.91      2.78 o
  -6   6   9       21.24       28.73      3.24 o
  -5   6   9       18.20       12.29      1.88 o
  -4   6   9        0.05       -1.17      1.17 o
  -3   6   9      113.68      107.65      3.88 o
  -2   6   9        4.37        5.62      1.52 o
  -1   6   9       44.73       44.35      2.77 o
   0   6   9        4.64       -0.52      1.37 o
   1   6   9        0.78        2.47      1.41 o
   2   6   9        0.26       -0.13      1.33 o
   3   6   9       24.13       31.51      2.48 o
   4   6   9        6.25        5.77      1.70 o
   5   6   9       19.94       17.22      2.02 o
   6   6   9        3.58        4.22      2.09 o
   7   6   9       19.19       24.60      3.32 o
   8   6   9       39.09       40.59      3.62 o
   9   6   9       15.34       21.64      2.65 o
  10   6   9       10.09       13.88      2.49 o
  11   6   9       14.77       11.53      2.71 o
  12   6   9       48.07       42.40      5.52 o
 -11   7   9       86.12      101.01      5.43 o
 -10   7   9       15.89       23.39      3.86 o
  -9   7   9       13.49        8.41      2.54 o
  -8   7   9        1.74        2.64      2.26 o
  -7   7   9        0.11        0.22      2.40 o
  -6   7   9        2.62        4.76      2.17 o
  -5   7   9        0.53       -1.20      1.78 o
  -4   7   9        8.79        7.93      2.35 o
  -3   7   9        0.01        0.87      2.09 o
  -2   7   9       58.36       56.31      2.99 o
  -1   7   9        9.20       14.01      1.95 o
   0   7   9       17.69       16.16      3.18 o
   1   7   9       11.46       13.47      2.01 o
   2   7   9       25.46       32.98      2.53 o
   3   7   9       24.19       28.30      2.37 o
   4   7   9        4.52        3.43      1.44 o
   5   7   9        2.54        2.92      2.02 o
   6   7   9        0.00        0.76      1.95 o
   7   7   9        6.38        5.19      2.25 o
   8   7   9        3.08        5.41      2.44 o
   9   7   9       19.72       28.39      3.44 o
  -6   8   9        1.76        2.67      3.48 o
  -5   8   9        0.68        0.65      2.33 o
  -4   8   9        0.02        5.18      2.09 o
  -3   8   9       11.06        2.79      2.95 o
  -2   8   9        0.90       -1.40      1.92 o
  -1   8   9       33.26       28.47      2.52 o
   0   8   9        3.57        2.57      1.51 o
   1   8   9       10.72       10.87      1.83 o
   2   8   9        2.73        3.58      1.57 o
   3   8   9        4.88        4.91      1.47 o
   4   8   9        7.85        8.90      3.65 o
 -18   0  10        2.41        3.59      2.50 o
 -17   0  10        0.92        2.32      2.70 o
 -16   0  10        0.00       -1.78      1.99 o
 -15   0  10       14.23        8.72      2.73 o
 -14   0  10       30.51       20.41      3.58 o
 -13   0  10      107.70      124.37      6.58 o
 -12   0  10       84.40       78.07      6.21 o
 -11   0  10     1694.94     1708.39     27.54 o
 -10   0  10       14.33       16.23      2.37 o
  -9   0  10        3.52        0.35      1.49 o
  -8   0  10        3.86        1.35      1.47 o
  -7   0  10       19.35       19.78      2.15 o
  -6   0  10       11.74        9.16      1.73 o
  -5   0  10       36.67       41.84      3.51 o
  -4   0  10       61.54       64.76      3.15 o
  -3   0  10        1.85        0.77      1.26 o
  -2   0  10      111.40      120.78      5.01 o
  -1   0  10        9.55       13.30      1.87 o
   0   0  10        7.72        9.09      1.69 o
   1   0  10      144.72      135.65      4.49 o
   2   0  10      197.51      196.02      6.47 o
   3   0  10       21.73       13.70      2.72 o
   4   0  10      274.35      273.34      7.98 o
   5   0  10       56.08       70.87      4.00 o
   6   0  10      130.79      141.64      5.59 o
   7   0  10       78.60       79.74      5.27 o
   8   0  10       82.06       85.51      6.30 o
   9   0  10        0.17       -2.11      2.11 o
  10   0  10       30.71       34.51      4.08 o
  11   0  10      165.46      182.04      8.31 o
  12   0  10       30.57       28.19      4.02 o
  13   0  10      137.60      142.74      7.79 o
  14   0  10        1.60        7.06      4.29 o
  15   0  10       12.66       17.10      5.72 o
  16   0  10       19.01       16.68      5.76 o
 -18   1  10        5.82        3.06      1.98 o
 -17   1  10        0.40        3.13      1.63 o
 -16   1  10        0.21        0.10      1.82 o
 -15   1  10        0.80        0.55      1.75 o
 -14   1  10       99.39       96.39      5.01 o
 -13   1  10        6.68        7.87      1.93 o
 -12   1  10      149.33      151.26      4.58 o
 -11   1  10       57.40       59.90      2.55 o
 -10   1  10      175.77      173.34      4.09 o
  -9   1  10       28.34       28.36      1.74 o
  -8   1  10        0.44       -0.88      0.88 o
  -7   1  10        1.86        1.30      0.96 o
  -6   1  10        0.21       -0.34      0.87 o
  -5   1  10        5.57        7.70      1.17 o
  -4   1  10        5.90        6.08      1.10 o
  -3   1  10       41.94       37.04      1.92 o
  -2   1  10       22.15       20.54      1.61 o
  -1   1  10        0.07        1.03      0.98 o
   0   1  10       85.37       90.85      2.80 o
   1   1  10        0.50        0.80      1.15 o
   2   1  10      384.84      379.66      6.38 o
   3   1  10      285.66      267.33      5.08 o
   4   1  10      245.63      255.36      5.43 o
   5   1  10      191.23      204.88      4.82 o
   6   1  10        5.28        6.04      1.46 o
   7   1  10        0.06        0.05      1.29 o
   8   1  10        7.41        5.34      1.78 o
   9   1  10       10.52        9.46      1.77 o
  10   1  10        1.74        1.97      1.50 o
  11   1  10        2.91        4.22      1.90 o
  12   1  10      126.49      114.35      6.04 o
  13   1  10        5.37        7.37      2.49 o
  14   1  10       13.24       14.84      2.96 o
  15   1  10        0.24        0.53      3.02 o
  16   1  10        8.93        6.29      3.31 o
 -18   2  10        2.91        1.08      1.85 o
 -17   2  10        0.09        0.84      1.48 o
 -16   2  10       13.75       11.09      4.75 o
 -15   2  10        6.35        5.38      2.48 o
 -14   2  10       17.85       16.91      1.91 o
 -13   2  10        0.18        2.47      1.45 o
 -12   2  10       24.61       28.44      2.28 o
 -11   2  10       78.11       72.82      3.20 o
 -10   2  10       12.54       14.28      1.84 o
  -9   2  10        3.93        3.68      1.35 o
  -8   2  10        1.56        0.63      1.67 o
  -7   2  10        1.46       -0.50      1.06 o
  -6   2  10        0.92       -0.72      1.08 o
  -5   2  10       20.02       17.92      1.70 o
  -4   2  10       26.91       28.52      1.79 o
  -3   2  10        7.52        7.86      1.30 o
  -2   2  10       34.65       35.08      2.24 o
  -1   2  10        4.76        5.28      1.17 o
   0   2  10       47.98       48.13      2.16 o
   1   2  10       31.06       31.18      1.89 o
   2   2  10       62.77       52.38      2.29 o
   3   2  10      326.72      332.91      5.89 o
   4   2  10       35.28       32.41      1.97 o
   5   2  10      125.08      127.55      3.47 o
   6   2  10        8.79        7.87      1.53 o
   7   2  10        8.42        5.92      1.46 o
   8   2  10        2.84        2.16      1.64 o
   9   2  10       36.92       33.91      2.90 o
  10   2  10       12.56       14.46      3.68 o
  11   2  10       22.99       36.65      3.71 o
  12   2  10        1.50        0.20      2.23 o
  13   2  10        2.53       -1.15      2.08 o
  14   2  10        3.75        3.95      2.52 o
  15   2  10        0.38        0.94      2.52 o
  16   2  10       43.68       66.71      9.19 o
 -17   3  10       13.41       11.13      3.09 o
 -16   3  10       13.52       13.80      3.09 o
 -15   3  10       15.11       12.00      2.88 o
 -14   3  10        2.27        3.49      1.22 o
 -13   3  10       10.79       12.12      1.68 o
 -12   3  10      257.42      281.89      6.33 o
 -11   3  10       37.55       39.38      2.43 o
 -10   3  10       37.64       38.65      2.41 o
  -9   3  10        3.81        3.23      1.37 o
  -8   3  10        0.07       -0.15      1.18 o
  -7   3  10        0.03       -1.17      1.17 o
  -6   3  10       23.83       22.52      2.14 o
  -5   3  10       19.70       14.69      1.63 o
  -4   3  10       70.33       66.87      3.42 o
  -3   3  10      337.57      325.11      6.22 o
  -2   3  10       39.11       43.14      2.32 o
  -1   3  10      243.09      244.03      4.88 o
   0   3  10       74.63       75.38      2.71 o
   1   3  10       70.67       77.65      2.95 o
   2   3  10       30.02       30.67      1.83 o
   3   3  10      452.59      459.47      8.39 o
   4   3  10       84.27       88.04      2.77 o
   5   3  10       19.94       24.01      1.84 o
   6   3  10        3.05        0.61      1.20 o
   7   3  10        3.22        1.78      1.22 o
   8   3  10        0.29       -0.17      1.99 o
   9   3  10        0.00        1.04      2.25 o
  10   3  10        0.91       -0.25      2.08 o
  11   3  10       39.95       41.82      3.91 o
  12   3  10       11.22        4.47      2.32 o
  13   3  10        7.78        7.74      2.68 o
  14   3  10       12.50       11.17      2.90 o
  15   3  10        0.16        0.73      2.37 o
 -16   4  10        7.94        7.06      2.28 o
 -15   4  10        9.77       11.63      2.54 o
 -14   4  10       15.33       22.61      2.83 o
 -13   4  10       21.63       21.61      2.75 o
 -12   4  10        5.39        5.47      3.11 o
 -11   4  10       87.10       98.39      3.07 o
 -10   4  10        1.18        2.13      1.20 o
  -9   4  10       10.18        9.01      1.72 o
  -8   4  10       15.78       13.72      1.71 o
  -7   4  10        8.02        5.53      2.00 o
  -6   4  10       82.00       73.66      3.11 o
  -5   4  10        0.01       -0.17      1.15 o
  -4   4  10      278.24      259.44      7.21 o
  -3   4  10      103.75       92.46      3.15 o
  -2   4  10      144.75      149.54      4.07 o
  -1   4  10       14.56       15.09      1.60 o
   0   4  10      117.31      119.53      3.36 o
   1   4  10       19.07       18.45      1.64 o
   2   4  10      188.16      192.22      4.02 o
   3   4  10       86.07       86.97      3.29 o
   4   4  10      124.31      134.13      3.91 o
   5   4  10        1.27        0.82      1.40 o
   6   4  10       23.37       19.88      2.34 o
   7   4  10       17.96       18.66      2.52 o
   8   4  10        2.98        6.72      1.95 o
   9   4  10        4.36        3.23      1.85 o
  10   4  10        1.55       -1.97      1.97 o
  11   4  10        6.29        3.82      4.03 o
  12   4  10        0.26        2.56      2.29 o
  13   4  10        3.62        1.02      2.40 o
  14   4  10        8.88       11.11      3.08 o
 -14   5  10       23.41       32.71      4.12 o
 -13   5  10        1.08       -1.20      1.96 o
 -12   5  10        0.00       -1.70      2.51 o
 -11   5  10       17.88       20.33      2.69 o
 -10   5  10        5.25        5.39      2.07 o
  -9   5  10       18.81       17.09      2.46 o
  -8   5  10       12.52       10.83      1.53 o
  -7   5  10        0.18        1.47      1.19 o
  -6   5  10        1.47        1.89      1.24 o
  -5   5  10       37.03       37.83      2.55 o
  -4   5  10       17.43       15.88      2.02 o
  -3   5  10       95.14       95.93      3.50 o
  -2   5  10       19.90       22.05      2.06 o
  -1   5  10        6.59        4.26      1.47 o
   0   5  10        2.48        1.14      1.51 o
   1   5  10        0.60       -0.47      1.44 o
   2   5  10       35.55       39.27      2.83 o
   3   5  10       91.08       86.40      3.89 o
   4   5  10       26.22       28.24      2.37 o
   5   5  10        0.02        2.22      1.46 o
   6   5  10       36.47       34.56      2.46 o
   7   5  10       15.05       13.11      2.38 o
   8   5  10       23.91       28.89      3.00 o
   9   5  10       12.80       17.95      2.67 o
  10   5  10        0.36       -1.61      1.82 o
  11   5  10        1.69        1.12      2.46 o
  12   5  10        5.55        6.22      2.87 o
 -12   6  10        6.67        8.76      2.50 o
 -11   6  10       25.36       27.44      3.13 o
 -10   6  10        5.36        3.15      2.05 o
  -9   6  10        4.63        3.44      1.97 o
  -8   6  10        0.10       -0.80      1.65 o
  -7   6  10        0.01       -0.97      2.44 o
  -6   6  10        6.51        6.00      1.13 o
  -5   6  10        3.21        5.64      1.52 o
  -4   6  10        0.68       -0.36      1.62 o
  -3   6  10        7.15        7.55      1.69 o
  -2   6  10       21.72       17.95      2.22 o
  -1   6  10        0.15        2.49      1.51 o
   0   6  10        1.46        2.68      1.58 o
   1   6  10        0.60        1.68      1.58 o
   2   6  10       12.67       13.18      2.10 o
   3   6  10        6.18        3.45      1.63 o
   4   6  10        3.98        0.31      1.46 o
   5   6  10        0.82        0.57      1.51 o
   6   6  10        1.57       -0.12      1.93 o
   7   6  10        8.69        8.12      2.61 o
   8   6  10        0.52        0.93      2.19 o
   9   6  10        3.58        4.37      3.69 o
  10   6  10        8.62       11.45      2.83 o
  -8   7  10       13.30       21.91      3.97 o
  -7   7  10       18.05       34.59      3.95 o
  -6   7  10       15.15       20.12      3.11 o
  -5   7  10        7.86        4.39      2.31 o
  -4   7  10        0.41        1.48      2.04 o
  -3   7  10        2.94       -0.52      1.70 o
  -2   7  10        9.05       11.47      1.90 o
  -1   7  10        0.16        1.42      1.50 o
   0   7  10       11.02       16.19      2.79 o
   1   7  10       56.24       60.75      4.15 o
   2   7  10        4.98        8.73      1.93 o
   3   7  10        3.40        4.57      1.71 o
   4   7  10        4.98        6.08      1.70 o
   5   7  10       18.02       12.39      3.35 o
   6   7  10        1.34        0.50      2.48 o
 -17   1  11        0.79       -0.38      1.61 o
 -16   1  11        5.72        6.13      1.81 o
 -15   1  11       18.60       16.83      2.39 o
 -14   1  11        1.51        2.13      1.68 o
 -13   1  11       26.55       21.47      2.29 o
 -12   1  11       33.00       33.76      2.38 o
 -11   1  11        5.46        4.87      1.53 o
 -10   1  11       36.87       39.36      2.27 o
  -9   1  11       35.06       32.81      2.13 o
  -8   1  11        0.06       -1.02      1.02 o
  -7   1  11        1.31        1.45      1.05 o
  -6   1  11       41.09       41.36      2.30 o
  -5   1  11        6.46        6.61      1.21 o
  -4   1  11        0.03       -0.96      0.96 o
  -3   1  11        9.19        5.75      1.29 o
  -2   1  11       39.52       40.62      2.50 o
  -1   1  11        0.60        1.13      1.21 o
   0   1  11       33.42       38.93      2.11 o
   1   1  11        6.28        4.57      1.27 o
   2   1  11       10.25       12.04      1.57 o
   3   1  11       38.49       45.34      2.33 o
   4   1  11        7.11        6.76      1.53 o
   5   1  11       66.11       77.53      3.18 o
   6   1  11        9.03       13.10      1.80 o
   7   1  11        0.37       -1.31      1.31 o
   8   1  11        2.21        2.19      1.73 o
   9   1  11        0.64        0.12      1.54 o
  10   1  11        5.27        2.66      1.98 o
  11   1  11       14.27       14.50      4.52 o
  12   1  11       21.24       20.57      3.21 o
  13   1  11       10.69       18.62      5.52 o
  14   1  11        0.97        1.74      2.83 o
  15   1  11        4.16        2.11      3.05 o
 -17   2  11       11.31       16.14      2.87 o
 -16   2  11        2.01        0.38      1.71 o
 -15   2  11        5.42        9.42      3.29 o
 -14   2  11       19.39       24.44      2.59 o
 -13   2  11       30.53       31.86      2.52 o
 -12   2  11       16.20       13.15      3.00 o
 -11   2  11       28.73       33.08      4.37 o
 -10   2  11      284.65      285.60      6.67 o
  -9   2  11        3.52        1.21      1.43 o
  -8   2  11       19.45       18.41      2.07 o
  -7   2  11       31.99       25.90      2.38 o
  -6   2  11        9.07        5.24      1.25 o
  -5   2  11      116.53       97.81      3.11 o
  -4   2  11        3.43        0.14      1.53 o
  -3   2  11       34.53       37.75      2.17 o
  -2   2  11        2.75        3.04      1.20 o
  -1   2  11       16.43       16.84      1.68 o
   0   2  11       42.73       42.40      2.23 o
   1   2  11        0.28        1.18      1.53 o
   2   2  11      251.67      235.87      4.95 o
   3   2  11      160.90      156.33      3.99 o
   4   2  11       47.78       44.87      2.37 o
   5   2  11       11.76       12.62      1.68 o
   6   2  11        0.31       -0.65      1.27 o
   7   2  11        4.56        3.84      1.48 o
   8   2  11       10.34       14.39      2.34 o
   9   2  11       12.54       16.69      2.87 o
  10   2  11        5.96        8.86      2.65 o
  11   2  11        2.71        4.28      2.46 o
  12   2  11       14.81       13.14      2.93 o
  13   2  11        0.35        0.78      2.09 o
  14   2  11       27.48       22.85      4.34 o
 -16   3  11        2.89        1.29      2.59 o
 -15   3  11        0.00        0.48      1.17 o
 -14   3  11        9.82       13.81      1.75 o
 -13   3  11        0.41        4.98      1.69 o
 -12   3  11        4.83        6.00      1.61 o
 -11   3  11      119.49      120.32      4.56 o
 -10   3  11        4.45        3.87      1.53 o
  -9   3  11       57.38       58.78      3.04 o
  -8   3  11       32.61       32.71      2.47 o
  -7   3  11       15.94       17.06      2.29 o
  -6   3  11       20.83       19.78      2.06 o
  -5   3  11        1.38       -0.31      1.19 o
  -4   3  11        0.79        0.92      1.21 o
  -3   3  11        9.92        7.13      1.38 o
  -2   3  11        1.93        1.59      1.41 o
  -1   3  11        2.28        1.65      1.19 o
   0   3  11        5.37        4.89      1.38 o
   1   3  11        3.30        2.22      1.19 o
   2   3  11      114.14      117.11      3.25 o
   3   3  11       35.77       32.90      2.02 o
   4   3  11       82.66       86.88      2.88 o
   5   3  11        0.09        0.51      1.35 o
   6   3  11        0.01        0.40      1.33 o
   7   3  11        0.82        1.51      1.42 o
   8   3  11        2.31        7.30      2.51 o
   9   3  11        4.66        9.14      2.77 o
  10   3  11       13.19       18.02      3.12 o
  11   3  11       13.50       14.04      2.98 o
  12   3  11        0.01        1.93      2.32 o
  13   3  11       26.89       29.43      3.92 o
 -14   4  11       57.68       58.11      4.07 o
 -13   4  11        4.23        4.38      2.23 o
 -12   4  11       23.15       30.36      3.27 o
 -11   4  11        0.09        0.01      1.17 o
 -10   4  11        1.14        0.04      1.28 o
  -9   4  11        1.79        1.30      1.37 o
  -8   4  11        6.19        2.43      1.52 o
  -7   4  11       24.00       15.18      1.90 o
  -6   4  11       18.54       19.91      2.10 o
  -5   4  11       25.03       21.50      2.15 o
  -4   4  11        0.13        0.77      1.30 o
  -3   4  11      119.54      112.79      4.24 o
  -2   4  11       36.64       33.31      2.31 o
  -1   4  11        3.08        2.83      1.27 o
   0   4  11        4.95        3.88      1.34 o
   1   4  11        2.13        2.85      1.20 o
   2   4  11        8.02        8.74      1.53 o
   3   4  11        2.76        4.59      1.53 o
   4   4  11       70.43       67.17      3.81 o
   5   4  11       10.61       10.65      1.96 o
   6   4  11        1.65        1.84      1.50 o
   7   4  11        0.27        2.20      1.85 o
   8   4  11       19.30       22.84      2.82 o
   9   4  11        0.03        0.04      2.30 o
  10   4  11       13.23       12.63      3.87 o
  11   4  11        1.92        1.39      4.27 o
  12   4  11        1.33        1.36      2.39 o
 -13   5  11       10.67        5.47      5.81 o
 -12   5  11       10.23        9.88      3.94 o
 -11   5  11       31.64       42.13      5.52 o
 -10   5  11        0.90        0.41      1.85 o
  -9   5  11        0.02       -0.56      0.97 o
  -8   5  11        1.77        1.94      1.28 o
  -7   5  11        0.12        0.95      1.33 o
  -6   5  11        0.48        0.96      1.24 o
  -5   5  11        5.39        5.81      1.53 o
  -4   5  11        2.06        4.10      1.49 o
  -3   5  11        7.65        7.30      1.70 o
  -2   5  11        1.66        2.89      1.60 o
  -1   5  11       18.90       22.28      2.46 o
   0   5  11        0.07        0.43      1.74 o
   1   5  11        1.48        3.08      1.81 o
   2   5  11       26.77       27.30      2.73 o
   3   5  11        5.07        0.42      2.50 o
   4   5  11       24.72       23.64      3.46 o
   5   5  11        0.35       -0.38      1.70 o
   6   5  11        0.10        0.61      1.44 o
   7   5  11       10.39       17.48      2.64 o
   8   5  11       11.29       18.13      2.73 o
   9   5  11       11.70       12.29      5.20 o
  10   5  11        0.04       -2.41      2.41 o
 -10   6  11       89.95       99.71      5.52 o
  -9   6  11        3.66        3.11      2.49 o
  -8   6  11        7.38        2.92      2.96 o
  -7   6  11        0.58       -0.48      2.04 o
  -6   6  11        0.19        0.01      1.80 o
  -5   6  11        2.60        4.15      1.49 o
  -4   6  11        7.61        6.86      1.71 o
  -3   6  11        0.04        0.77      1.50 o
  -2   6  11        4.93        1.90      1.60 o
  -1   6  11        2.20        3.35      1.63 o
   0   6  11        2.46        4.23      1.77 o
   1   6  11       15.75       17.21      2.39 o
   2   6  11       28.31       28.88      2.71 o
   3   6  11       44.49       52.63      3.41 o
   4   6  11        0.38        0.15      1.63 o
   5   6  11        1.77        3.17      1.80 o
   6   6  11        0.86       -1.10      2.06 o
   7   6  11        3.60       -1.26      2.11 o
   8   6  11        1.91        2.92      4.29 o
  -5   7  11        4.65       10.89      4.69 o
  -4   7  11        2.49        3.13      1.52 o
  -3   7  11        1.05        1.78      1.53 o
  -2   7  11        0.82        2.99      1.59 o
  -1   7  11        5.12        8.26      1.98 o
   0   7  11        3.70        1.59      3.11 o
   1   7  11        0.80        4.44      1.82 o
   2   7  11       25.94       27.77      2.70 o
   3   7  11       19.95       29.53      4.66 o
 -16   0  12        5.47        6.78      3.02 o
 -15   0  12        1.53       -0.77      2.93 o
 -14   0  12        1.19       -2.05      2.41 o
 -13   0  12       14.06       14.87      5.68 o
 -12   0  12       20.45       21.60      3.78 o
 -11   0  12        5.38        6.79      3.09 o
 -10   0  12       26.45       22.38      3.20 o
  -9   0  12      320.72      295.03      8.68 o
  -8   0  12       10.94       12.76      2.36 o
  -7   0  12      143.91      158.73      6.37 o
  -6   0  12       94.13       94.13      4.28 o
  -5   0  12      130.25      130.38      4.88 o
  -4   0  12        7.47        5.38      1.79 o
  -3   0  12       15.99       15.28      2.21 o
  -2   0  12       41.52       46.90      3.17 o
  -1   0  12       41.23       54.71      3.38 o
   0   0  12      220.88      230.01     13.93 o
   1   0  12      255.60      270.71      8.61 o
   2   0  12       84.04       93.31      5.11 o
   3   0  12      631.16      647.29     15.23 o
   4   0  12      168.69      174.22      6.76 o
   5   0  12       59.90       53.84      5.46 o
   6   0  12       22.04       17.18      2.84 o
   7   0  12       22.98       16.76      3.64 o
   8   0  12       11.80        4.58      2.87 o
   9   0  12        0.01        3.21      2.86 o
  10   0  12       11.91        7.86      3.32 o
  11   0  12        0.52       -3.90      3.90 o
  12   0  12        4.97       14.50      4.98 o
  13   0  12       14.00        9.89      5.08 o
 -16   1  12        0.66       -0.07      2.09 o
 -15   1  12        0.02        3.07      1.79 o
 -14   1  12       13.29       12.71      2.29 o
 -13   1  12        2.55        2.66      1.75 o
 -12   1  12        8.30        6.35      1.76 o
 -11   1  12        4.42        6.60      1.71 o
 -10   1  12       65.03       72.41      3.20 o
  -9   1  12        0.06       -1.18      1.18 o
  -8   1  12       56.35       57.71      2.72 o
  -7   1  12       60.13       63.06      3.34 o
  -6   1  12       56.99       52.07      2.54 o
  -5   1  12        0.12       -0.48      1.19 o
  -4   1  12       10.84       10.79      1.52 o
  -3   1  12       18.92       14.94      1.65 o
  -2   1  12       32.44       29.91      2.09 o
  -1   1  12       24.19       22.51      1.91 o
   0   1  12       69.25       67.10      2.79 o
   1   1  12      248.03      249.43      5.27 o
   2   1  12       58.62       56.84      2.66 o
   3   1  12      125.33      127.36      4.06 o
   4   1  12       16.97       16.39      2.03 o
   5   1  12        0.11       -0.89      1.35 o
   6   1  12        3.33        0.75      1.38 o
   7   1  12        0.32       -0.71      1.45 o
   8   1  12       11.15        9.48      3.07 o
   9   1  12        0.64        0.60      1.73 o
  10   1  12        7.82        6.97      3.04 o
  11   1  12       10.48       13.15      2.82 o
  12   1  12        2.23        5.58      6.27 o
  13   1  12        9.08        9.96      3.87 o
 -15   2  12        0.78        0.40      1.83 o
 -14   2  12       13.04       12.74      2.60 o
 -13   2  12      194.11      203.46      5.99 o
 -12   2  12       51.45       49.69      2.81 o
 -11   2  12      117.35      124.73      4.11 o
 -10   2  12        0.72        3.93      1.52 o
  -9   2  12        1.10        1.66      1.40 o
  -8   2  12        6.51        5.39      1.55 o
  -7   2  12        0.75       -0.52      1.29 o
  -6   2  12       41.31       40.16      2.50 o
  -5   2  12       36.80       31.31      2.16 o
  -4   2  12       12.02        9.33      1.52 o
  -3   2  12        7.40        7.04      1.44 o
  -2   2  12       17.16       19.18      1.84 o
  -1   2  12       12.40       10.66      1.58 o
   0   2  12       19.14       19.95      1.92 o
   1   2  12        0.10        1.14      1.47 o
   2   2  12        5.94        2.43      2.14 o
   3   2  12        9.06        7.57      1.52 o
   4   2  12       10.51        4.28      1.44 o
   5   2  12       13.13       13.68      1.99 o
   6   2  12        1.65        0.98      1.43 o
   7   2  12        0.72        0.30      1.52 o
   8   2  12        1.28        1.37      2.12 o
   9   2  12        4.09        5.72      2.46 o
  10   2  12        0.37        4.66      2.51 o
  11   2  12        4.31        3.77      2.51 o
  12   2  12        3.17        0.52      2.52 o
 -14   3  12       51.55       56.13      3.63 o
 -13   3  12        1.66        4.95      1.74 o
 -12   3  12        5.26        4.91      2.03 o
 -11   3  12       40.48       47.45      3.01 o
 -10   3  12       60.26       61.73      3.30 o
  -9   3  12        2.68        1.62      2.18 o
  -8   3  12        0.00        1.31      1.41 o
  -7   3  12       11.40       11.35      1.92 o
  -6   3  12       10.68        9.61      1.73 o
  -5   3  12       34.41       32.12      2.32 o
  -4   3  12        0.27        2.83      1.28 o
  -3   3  12        7.39        5.77      1.40 o
  -2   3  12        3.74        3.00      1.35 o
  -1   3  12       92.77       87.48      3.17 o
   0   3  12       25.42       31.89      2.26 o
   1   3  12       26.76       25.31      1.93 o
   2   3  12        4.18        8.17      1.51 o
   3   3  12      265.23      272.76      5.36 o
   4   3  12        1.49        1.96      1.38 o
   5   3  12       43.74       48.45      2.83 o
   6   3  12       30.26       34.37      3.49 o
   7   3  12       31.11       28.54      3.02 o
   8   3  12       52.50       63.23      7.52 o
   9   3  12       11.41       13.96      5.70 o
  10   3  12       16.10        8.52      3.51 o
  11   3  12        1.86        0.71      2.52 o
  12   3  12        0.80        2.87      5.32 o
 -13   4  12       23.41       22.76      7.14 o
 -12   4  12       20.89       25.29      2.03 o
 -11   4  12       45.25       40.27      2.62 o
 -10   4  12        1.36        1.14      1.54 o
  -9   4  12        0.05       -1.33      1.33 o
  -8   4  12        0.03        2.11      1.50 o
  -7   4  12        0.32       -1.30      1.30 o
  -6   4  12        0.00       -1.86      2.01 o
  -5   4  12        2.01        0.33      1.37 o
  -4   4  12       20.88       14.36      1.99 o
  -3   4  12        0.30        0.69      1.33 o
  -2   4  12       64.31       61.87      3.00 o
  -1   4  12       10.11        7.65      1.64 o
   0   4  12       20.99       16.87      1.87 o
   1   4  12        4.26        6.73      1.70 o
   2   4  12       92.04       90.53      3.66 o
   3   4  12       12.31       10.30      2.07 o
   4   4  12       80.09       79.54      3.75 o
   5   4  12        2.24        0.56      1.69 o
   6   4  12       45.01       46.26      3.07 o
   7   4  12       15.77       18.02      2.74 o
   8   4  12        0.64        2.50      2.09 o
   9   4  12       80.43       88.36      5.74 o
  10   4  12       27.46       35.04      4.24 o
 -10   5  12       10.73       15.15      2.79 o
  -9   5  12        0.03        1.34      2.15 o
  -8   5  12        4.49        5.17      1.57 o
  -7   5  12        0.85       -0.87      1.39 o
  -6   5  12        1.39        1.32      1.82 o
  -5   5  12       10.59        5.09      1.85 o
  -4   5  12        0.36        0.60      2.24 o
  -3   5  12        7.84        8.13      1.93 o
  -2   5  12        2.71        1.88      1.71 o
  -1   5  12        9.36       13.14      2.28 o
   0   5  12       15.43       18.31      2.52 o
   1   5  12        8.59        8.22      2.03 o
   2   5  12       16.15       14.02      2.37 o
   3   5  12       25.85       24.89      3.93 o
   4   5  12        3.50        2.58      1.87 o
   5   5  12        0.54        0.88      1.90 o
   6   5  12        6.27        7.80      2.20 o
   7   5  12        0.12       -1.13      2.25 o
   8   5  12       20.03       17.82      3.33 o
  -7   6  12        0.08        1.79      2.07 o
  -6   6  12       35.64       45.97      2.98 o
  -5   6  12       17.08       23.87      2.51 o
  -4   6  12        0.71        0.14      1.92 o
  -3   6  12        0.67        1.51      3.04 o
  -2   6  12        2.38        0.32      1.72 o
  -1   6  12        0.62        4.54      1.85 o
   0   6  12        1.18        1.11      1.75 o
   1   6  12       13.17       17.51      2.48 o
   2   6  12        8.58       15.74      2.41 o
   3   6  12       25.29       25.90      2.84 o
   4   6  12        2.57       -0.81      1.74 o
 -14   1  13        1.98        0.80      2.38 o
 -13   1  13       33.03       38.67      4.70 o
 -12   1  13        0.01        1.20      1.85 o
 -11   1  13        1.69        0.42      1.74 o
 -10   1  13        3.64        5.10      1.62 o
  -9   1  13        0.00       -0.71      1.32 o
  -8   1  13        0.03        0.22      1.27 o
  -7   1  13        0.80        1.32      1.43 o
  -6   1  13       22.35       23.44      2.13 o
  -5   1  13        1.85        2.09      1.33 o
  -4   1  13       19.10       22.00      2.03 o
  -3   1  13        6.29        7.77      1.55 o
  -2   1  13        9.10        9.25      1.71 o
  -1   1  13        8.15        6.63      1.51 o
   0   1  13        0.89        1.76      1.47 o
   1   1  13       55.79       53.26      2.75 o
   2   1  13       16.02       15.80      2.05 o
   3   1  13       28.30       18.98      2.23 o
   4   1  13       17.73       17.15      2.15 o
   5   1  13        8.01       12.08      1.89 o
   6   1  13        3.47        4.84      1.65 o
   7   1  13        2.95        2.47      1.96 o
   8   1  13        6.81        9.14      2.83 o
   9   1  13        2.61        7.70      2.74 o
  10   1  13        1.78        3.09      2.49 o
  11   1  13        7.08        7.07      4.07 o
 -13   2  13        0.61       -1.50      1.60 o
 -12   2  13       10.48       12.97      2.23 o
 -11   2  13        8.96        9.03      1.82 o
 -10   2  13        0.08        0.19      1.41 o
  -9   2  13        0.16       -0.40      1.40 o
  -8   2  13       20.31       21.38      2.24 o
  -7   2  13       60.34       59.95      3.10 o
  -6   2  13       29.97       29.56      2.56 o
  -5   2  13        0.42        0.52      1.31 o
  -4   2  13        0.22        0.62      1.23 o
  -3   2  13        2.67        3.26      1.41 o
  -2   2  13        0.12       -0.16      1.25 o
  -1   2  13        0.95        0.20      1.27 o
   0   2  13        0.02        1.23      1.36 o
   1   2  13        0.04        0.57      1.33 o
   2   2  13       53.29       58.01      2.86 o
   3   2  13        0.08        1.44      1.46 o
   4   2  13       92.51       96.81      3.89 o
   5   2  13       90.25      103.90      4.03 o
   6   2  13       13.84       14.29      2.39 o
   7   2  13       11.40       13.24      2.46 o
   8   2  13        0.85        1.47      2.22 o
   9   2  13       13.70       13.78      3.15 o
  10   2  13        1.19        1.73      5.81 o
 -12   3  13        7.58        2.78      2.01 o
 -11   3  13        0.89       -1.52      1.52 o
 -10   3  13        7.09        7.20      1.78 o
  -9   3  13       29.57       29.63      2.43 o
  -8   3  13        0.49        1.34      1.48 o
  -7   3  13       21.46       27.34      2.48 o
  -6   3  13       35.56       32.67      2.51 o
  -5   3  13        9.57        7.87      1.74 o
  -4   3  13       11.83        8.52      1.70 o
  -3   3  13        0.00       -0.82      1.31 o
  -2   3  13        3.10        4.25      1.39 o
  -1   3  13        1.81        3.09      1.36 o
   0   3  13        1.65        2.12      1.43 o
   1   3  13       13.10       12.54      1.68 o
   2   3  13        0.41        0.94      1.30 o
   3   3  13        6.64        9.10      1.77 o
   4   3  13       76.04       81.80      3.45 o
   5   3  13        1.04        2.22      1.73 o
   6   3  13       14.59       20.20      2.86 o
   7   3  13       49.17       63.52      4.14 o
   8   3  13       41.17       47.09      4.66 o
   9   3  13        3.97        4.21      2.71 o
 -10   4  13       13.27       18.96      2.32 o
  -9   4  13        1.15        2.64      1.69 o
  -8   4  13        0.32       -0.57      1.49 o
  -7   4  13        6.62        6.66      1.84 o
  -6   4  13        0.08       -1.10      1.28 o
  -5   4  13        5.91        4.89      1.98 o
  -4   4  13        0.24       -1.24      1.33 o
  -3   4  13        0.02        0.88      1.43 o
  -2   4  13        0.68       -0.21      1.48 o
  -1   4  13       19.49       18.29      2.36 o
   0   4  13        4.92        7.11      1.98 o
   1   4  13       42.74       41.22      2.82 o
   2   4  13       33.30       38.90      3.07 o
   3   4  13        3.30        3.53      2.01 o
   4   4  13        3.81        5.26      2.72 o
   5   4  13        0.05       -1.00      1.66 o
   6   4  13        2.21        3.94      1.91 o
   7   4  13        4.89        6.74      2.43 o
  -7   5  13        9.86        8.90      2.10 o
  -6   5  13        8.36       12.26      2.04 o
  -5   5  13        2.43       -1.01      2.16 o
  -4   5  13        0.01       -0.76      1.63 o
  -3   5  13        0.42       -0.50      1.62 o
  -2   5  13        8.35        5.60      2.04 o
  -1   5  13        0.20        1.24      1.76 o
   0   5  13       22.84       24.36      2.85 o
   1   5  13        0.16        1.89      1.98 o
   2   5  13        2.77        5.25      2.26 o
   3   5  13        3.33        5.02      2.08 o
   4   5  13        3.40        2.40      2.07 o
 -11   0  14        3.19        2.73      3.58 o
 -10   0  14        0.21       -2.06      2.47 o
  -9   0  14       12.16       17.27      3.23 o
  -8   0  14       54.15       49.39      4.42 o
  -7   0  14       14.73       21.20      2.79 o
  -6   0  14      137.39      141.39      5.57 o
  -5   0  14       74.66       71.12      4.30 o
  -4   0  14        0.37        4.95      2.60 o
  -3   0  14        1.03        3.98      2.33 o
  -2   0  14        3.80        1.43      2.81 o
  -1   0  14       38.97       32.98      3.82 o
   0   0  14        7.40        9.74      4.32 o
   1   0  14       22.90       25.35      5.01 o
   2   0  14       66.61       65.73      4.86 o
   3   0  14       14.52       16.86      3.24 o
   4   0  14        1.42       -2.40      2.45 o
   5   0  14       24.27       18.20      3.30 o
   6   0  14        4.32        3.43      2.48 o
   7   0  14       10.77       12.84      3.79 o
   8   0  14        1.26        5.35      4.44 o
   9   0  14        0.03        2.48      4.88 o
 -11   1  14        2.52        2.50      1.84 o
 -10   1  14       10.83       10.59      2.21 o
  -9   1  14        0.76       -1.15      2.07 o
  -8   1  14        1.43        0.46      1.49 o
  -7   1  14        1.81        2.26      1.57 o
  -6   1  14        1.16        1.95      1.48 o
  -5   1  14       42.64       43.70      2.70 o
  -4   1  14        6.85        4.46      1.57 o
  -3   1  14        0.47       -1.28      1.28 o
  -2   1  14        3.48        1.15      1.40 o
  -1   1  14        6.49        9.78      1.75 o
   0   1  14        0.15       -0.59      1.45 o
   1   1  14       80.21       80.25      3.68 o
   2   1  14       29.93       28.07      2.73 o
   3   1  14        7.90        8.63      1.97 o
   4   1  14       15.03       15.64      2.18 o
   5   1  14        4.92        6.09      1.88 o
   6   1  14        0.68        0.08      1.79 o
   7   1  14        0.22       -1.62      2.39 o
   8   1  14        7.14        5.14      2.91 o
 -10   2  14       10.74        8.01      1.88 o
  -9   2  14        1.28        0.08      1.48 o
  -8   2  14        1.87       -0.93      1.53 o
  -7   2  14        0.70        0.64      1.51 o
  -6   2  14        4.95        3.58      1.70 o
  -5   2  14        0.41       -1.04      1.64 o
  -4   2  14        0.58        0.33      1.39 o
  -3   2  14        0.10       -0.82      1.34 o
  -2   2  14        1.19        0.19      1.43 o
  -1   2  14        9.14       12.06      1.87 o
   0   2  14        4.04        3.57      1.54 o
   1   2  14       58.39       68.39      3.19 o
   2   2  14       83.57       84.44      3.50 o
   3   2  14       56.49       68.17      3.76 o
   4   2  14       14.83       14.47      2.46 o
   5   2  14        1.03        1.34      2.85 o
   6   2  14        0.11        1.58      2.06 o
   7   2  14        0.61        1.91      2.40 o
  -9   3  14        0.52        0.27      1.88 o
  -8   3  14        3.33        1.84      1.58 o
  -7   3  14        9.31       13.99      2.10 o
  -6   3  14       18.21       21.20      2.34 o
  -5   3  14        1.45        0.77      1.71 o
  -4   3  14        1.60        0.81      1.48 o
  -3   3  14        7.31        3.67      1.74 o
  -2   3  14       17.68       18.77      2.48 o
  -1   3  14        0.08        0.99      1.49 o
   0   3  14       50.96       52.73      2.94 o
   1   3  14       95.75      113.52      4.75 o
   2   3  14       18.18       17.52      2.18 o
   3   3  14       30.90       29.12      2.50 o
   4   3  14        0.39        4.51      1.95 o
   5   3  14        8.62        5.03      2.51 o
   6   3  14        2.51        4.51      2.72 o
  -6   4  14       11.61       17.20      3.34 o
  -5   4  14       24.91       25.42      2.50 o
  -4   4  14        1.61        0.80      1.50 o
  -3   4  14        0.06       -1.32      1.55 o
  -2   4  14       10.90       10.92      2.23 o
  -1   4  14        7.39        7.44      2.81 o
   0   4  14        9.37        7.06      2.12 o
   1   4  14        9.79       11.48      2.58 o
   2   4  14        8.98       14.78      2.73 o
   3   4  14        6.43        8.04      2.41 o
  -7   1  15        0.49       -1.71      1.71 o
  -6   1  15        0.04       -0.93      1.66 o
  -5   1  15        4.01        5.44      1.63 o
  -4   1  15        0.00        0.40      1.54 o
  -3   1  15        0.89        1.63      1.52 o
  -2   1  15        3.33        3.82      1.69 o
  -1   1  15       10.48       11.31      2.15 o
   0   1  15        3.03        2.59      2.07 o
   1   1  15       17.89       19.57      2.51 o
   2   1  15       21.68       26.29      2.71 o
   3   1  15       21.21       20.86      2.54 o
   4   1  15        0.02       -0.64      2.03 o
  -6   2  15        3.52        3.54      2.44 o
  -5   2  15       13.31       10.27      2.07 o
  -4   2  15        1.78        0.20      1.64 o
  -3   2  15        1.30        0.50      1.58 o
  -2   2  15        2.55        0.20      1.53 o
  -1   2  15        0.82        1.51      1.50 o
   0   2  15        2.15        0.48      1.56 o
   1   2  15        4.14        7.99      1.86 o
   2   2  15        2.70        4.05      1.91 o
   3   2  15        0.09        0.78      2.26 o
 
